# Supplementary material for: Comparative Analysis of the Chloroplast Genomes of Eight Species of the Genus Lirianthe Spach with Its Generic Delimitation Implications
Source: Int J Mol Sci. 2024 Mar 20;25(6):3506. doi: 10.3390/ijms25063506 (PMC10970879; doi:10.3390/ijms25063506)
Supplement: Supplementary file 1 [file ijms-25-03506-s001.zip]

Archive with 7 entries (7 files):
- Figure S1. The sequencing depth and coverage map calculated using minimap2+samtools in eight Lirianthe species.pdf
- Figure S2. The visualization of sequence alignment results in eight Lirianthe species.jpg
- Figure S3. Comparison of IR boundary in eight Lirianthe CPGs. The arrow indicated the number of base pairs that represented genes moving away from a particular region of the chloroplast genomes.jpg
- Table S1. The sequencing coverages in the chloroplast genome of eight Lirianthe species.xlsx
- Table S2. The composition of protein-coding genes in the chloroplast genome of genus Lirianthe.xlsx
- Table S3. Relative synonymous codon usage (RSCU) of chloroplast genomes of eight Lirianthe species.xlsx
- Table S4. The names of 44 species used in this study and their accession numbers of chloroplast genome sequence in GenBank.xlsx
