# Supplementary material for: Comparative Analysis of the Chloroplast Genomes of Eight Species of the Genus Lirianthe Spach with Its Generic Delimitation Implications
Source: Int J Mol Sci. 2024 Mar 20;25(6):3506. doi: 10.3390/ijms25063506 (PMC10970879; doi:10.3390/ijms25063506)
Supplement: Supplementary file 1 [file ijms-25-03506-s001.zip › Table S1. The sequencing coverages in the chloroplast genome of eight Lirianthe species.xlsx]

## Sheet: L. confusa
Genomic_Position	Sequencing _Depth
1	750
2	760
3	762
4	775
5	782
6	793
7	803
8	808
9	813
10	825
11	831
12	834
13	842
14	850
15	859
16	867
17	870
18	881
19	885
20	889
21	900
22	909
23	912
24	917
25	920
26	928
27	933
28	935
29	946
30	947
31	952
32	955
33	963
34	968
35	973
36	977
37	980
38	986
39	989
40	984
41	992
42	991
43	985
44	982
45	985
46	981
47	989
48	986
49	986
50	981
51	976
52	979
53	979
54	972
55	963
56	972
57	971
58	972
59	971
60	974
61	985
62	992
63	998
64	993
65	1001
66	998
67	998
68	1002
69	1003
70	1006
71	1003
72	1007
73	1009
74	1004
75	1007
76	1011
77	1020
78	1020
79	1021
80	1017
81	1022
82	1019
83	1018
84	1019
85	1026
86	1035
87	1032
88	1035
89	1033
90	1041
91	1048
92	1051
93	1055
94	1053
95	1045
96	1043
97	1047
98	1046
99	1041
100	1037
101	1035
102	1038
103	1038
104	1038
105	1039
106	1035
107	1045
108	1042
109	1051
110	1054
111	1051
112	1050
113	1049
114	1047
115	1054
116	1051
117	1052
118	1050
119	1047
120	1050
121	1062
122	1066
123	1066
124	1063
125	1063
126	1060
127	1065
128	1065
129	1063
130	1067
131	1069
132	1066
133	1061
134	1057
135	1049
136	1049
137	1054
138	1055
139	1050
140	1055
141	1058
142	1060
143	1065
144	1066
145	1064
146	1064
147	1072
148	1072
149	1074
150	1068
151	1073
152	1073
153	1077
154	1073
155	1073
156	1068
157	1072
158	1086
159	1088
160	1084
161	1085
162	1091
163	1089
164	1089
165	1091
166	1087
167	1091
168	1085
169	1088
170	1092
171	1087
172	1080
173	1094
174	1094
175	1099
176	1100
177	1100
178	1109
179	1112
180	1113
181	1110
182	1113
183	1122
184	1130
185	1133
186	1136
187	1141
188	1138
189	1141
190	1149
191	1149
192	1152
193	1157
194	1165
195	1176
196	1179
197	1188
198	1183
199	1184
200	1187
201	1191
202	1183
203	1189
204	1195
205	1207
206	1201
207	1203
208	1209
209	1213
210	1206
211	1214
212	1212
213	1212
214	1213
215	1217
216	1226
217	1229
218	1230
219	1228
220	1237
221	1249
222	1254
223	1263
224	1265
225	1262
226	1253
227	1246
228	1254
229	1251
230	1255
231	1260
232	1260
233	1252
234	1251
235	1253
236	1244
237	1244
238	1248
239	1248
240	1239
241	1236
242	1233
243	1236
244	1235
245	1234
246	1242
247	1233
248	1236
249	1235
250	1240
251	1244
252	1242
253	1236
254	1236
255	1230
256	1226
257	1223
258	1229
259	1219
260	1218
261	1227
262	1224
263	1231
264	1235
265	1236
266	1231
267	1243
268	1246
269	1248
270	1248
271	1237
272	1232
273	1235
274	1238
275	1230
276	1230
277	1224
278	1229
279	1228
280	1222
281	1223
282	1223
283	1224
284	1227
285	1227
286	1229
287	1226
288	1227
289	1228
290	1227
291	1226
292	1229
293	1225
294	1222
295	1221
296	1227
297	1218
298	1217
299	1215
300	1224
301	1219
302	1220
303	1221
304	1223
305	1224
306	1225
307	1217
308	1207
309	1217
310	1216
311	1214
312	1220
313	1219
314	1217
315	1218
316	1216
317	1222
318	1219
319	1218
320	1219
321	1222
322	1231
323	1226
324	1233
325	1231
326	1230
327	1243
328	1250
329	1243
330	1247
331	1253
332	1252
333	1242
334	1237
335	1233
336	1230
337	1225
338	1230
339	1226
340	1222
341	1229
342	1227
343	1226
344	1225
345	1222
346	1222
347	1208
348	1218
349	1223
350	1228
351	1231
352	1234
353	1231
354	1234
355	1231
356	1225
357	1228
358	1222
359	1221
360	1224
361	1219
362	1213
363	1216
364	1214
365	1208
366	1205
367	1204
368	1205
369	1198
370	1195
371	1189
372	1193
373	1186
374	1187
375	1191
376	1191
377	1192
378	1190
379	1192
380	1191
381	1183
382	1187
383	1191
384	1190
385	1191
386	1191
387	1193
388	1197
389	1196
390	1192
391	1191
392	1193
393	1191
394	1191
395	1193
396	1188
397	1193
398	1192
399	1191
400	1188
401	1183
402	1189
403	1194
404	1197
405	1205
406	1207
407	1208
408	1206
409	1219
410	1221
411	1221
412	1227
413	1225
414	1228
415	1225
416	1229
417	1224
418	1230
419	1231
420	1231
421	1227
422	1237
423	1249
424	1252
425	1260
426	1255
427	1257
428	1254
429	1262
430	1258
431	1262
432	1260
433	1259
434	1258
435	1259
436	1266
437	1267
438	1267
439	1274
440	1273
441	1272
442	1263
443	1268
444	1274
445	1280
446	1279
447	1274
448	1273
449	1277
450	1271
451	1270
452	1273
453	1280
454	1282
455	1287
456	1294
457	1295
458	1293
459	1286
460	1288
461	1293
462	1288
463	1292
464	1293
465	1299
466	1303
467	1296
468	1293
469	1297
470	1296
471	1293
472	1294
473	1288
474	1289
475	1290
476	1294
477	1280
478	1267
479	1267
480	1267
481	1271
482	1269
483	1270
484	1270
485	1269
486	1273
487	1274
488	1274
489	1277
490	1282
491	1275
492	1274
493	1276
494	1272
495	1269
496	1268
497	1275
498	1270
499	1269
500	1268
501	1262
502	1266
503	1265
504	1262
505	1258
506	1263
507	1269
508	1273
509	1268
510	1263
511	1261
512	1262
513	1256
514	1258
515	1254
516	1254
517	1254
518	1260
519	1259
520	1261
521	1268
522	1264
523	1264
524	1263
525	1268
526	1269
527	1271
528	1271
529	1263
530	1263
531	1270
532	1271
533	1271
534	1280
535	1272
536	1281
537	1283
538	1285
539	1288
540	1296
541	1298
542	1299
543	1299
544	1302
545	1304
546	1304
547	1307
548	1314
549	1320
550	1321
551	1317
552	1316
553	1319
554	1317
555	1312
556	1314
557	1317
558	1317
559	1316
560	1313
561	1318
562	1314
563	1312
564	1306
565	1307
566	1312
567	1310
568	1308
569	1304
570	1305
571	1306
572	1303
573	1296
574	1293
575	1289
576	1290
577	1294
578	1302
579	1299
580	1299
581	1290
582	1292
583	1294
584	1295
585	1293
586	1284
587	1285
588	1294
589	1294
590	1295
591	1301
592	1305
593	1307
594	1305
595	1305
596	1315
597	1314
598	1320
599	1319
600	1319
601	1324
602	1327
603	1324
604	1322
605	1330
606	1327
607	1325
608	1325
609	1320
610	1318
611	1316
612	1318
613	1315
614	1313
615	1313
616	1313
617	1317
618	1318
619	1316
620	1327
621	1333
622	1326
623	1326
624	1329
625	1335
626	1328
627	1336
628	1343
629	1346
630	1348
631	1345
632	1346
633	1349
634	1344
635	1352
636	1353
637	1351
638	1347
639	1345
640	1343
641	1337
642	1338
643	1337
644	1342
645	1333
646	1336
647	1335
648	1339
649	1337
650	1336
651	1348
652	1351
653	1355
654	1350
655	1352
656	1348
657	1328
658	1330
659	1344
660	1348
661	1345
662	1345
663	1351
664	1352
665	1353
666	1349
667	1351
668	1349
669	1356
670	1348
671	1339
672	1332
673	1329
674	1334
675	1327
676	1333
677	1328
678	1330
679	1339
680	1343
681	1346
682	1341
683	1339
684	1343
685	1343
686	1336
687	1335
688	1331
689	1324
690	1323
691	1323
692	1325
693	1330
694	1328
695	1327
696	1331
697	1326
698	1326
699	1322
700	1318
701	1324
702	1319
703	1325
704	1329
705	1332
706	1328
707	1326
708	1327
709	1329
710	1331
711	1324
712	1331
713	1340
714	1339
715	1335
716	1338
717	1337
718	1339
719	1350
720	1351
721	1353
722	1353
723	1351
724	1356
725	1359
726	1363
727	1363
728	1366
729	1374
730	1370
731	1379
732	1378
733	1373
734	1370
735	1372
736	1379
737	1383
738	1382
739	1372
740	1369
741	1363
742	1361
743	1350
744	1355
745	1349
746	1338
747	1338
748	1339
749	1338
750	1330
751	1334
752	1326
753	1331
754	1330
755	1320
756	1321
757	1320
758	1327
759	1326
760	1326
761	1329
762	1327
763	1324
764	1323
765	1318
766	1333
767	1327
768	1340
769	1343
770	1335
771	1331
772	1339
773	1344
774	1338
775	1328
776	1338
777	1345
778	1334
779	1331
780	1329
781	1328
782	1329
783	1341
784	1347
785	1345
786	1347
787	1354
788	1357
789	1354
790	1348
791	1354
792	1349
793	1354
794	1357
795	1360
796	1361
797	1365
798	1361
799	1370
800	1367
801	1356
802	1353
803	1356
804	1361
805	1365
806	1374
807	1378
808	1379
809	1371
810	1365
811	1372
812	1375
813	1372
814	1373
815	1367
816	1372
817	1374
818	1366
819	1363
820	1363
821	1368
822	1370
823	1370
824	1361
825	1362
826	1355
827	1359
828	1361
829	1353
830	1355
831	1355
832	1364
833	1369
834	1368
835	1376
836	1374
837	1377
838	1376
839	1380
840	1379
841	1377
842	1369
843	1363
844	1374
845	1376
846	1378
847	1379
848	1375
849	1381
850	1384
851	1386
852	1387
853	1379
854	1375
855	1378
856	1383
857	1380
858	1380
859	1375
860	1375
861	1379
862	1377
863	1375
864	1376
865	1386
866	1377
867	1386
868	1375
869	1368
870	1365
871	1362
872	1367
873	1368
874	1364
875	1372
876	1374
877	1379
878	1377
879	1370
880	1376
881	1367
882	1369
883	1373
884	1374
885	1368
886	1360
887	1353
888	1352
889	1353
890	1355
891	1358
892	1359
893	1362
894	1358
895	1361
896	1364
897	1376
898	1378
899	1375
900	1380
901	1374
902	1377
903	1370
904	1369
905	1372
906	1366
907	1367
908	1366
909	1366
910	1363
911	1364
912	1372
913	1379
914	1387
915	1380
916	1367
917	1364
918	1360
919	1365
920	1366
921	1366
922	1369
923	1377
924	1376
925	1381
926	1375
927	1367
928	1373
929	1381
930	1379
931	1378
932	1379
933	1370
934	1372
935	1366
936	1365
937	1361
938	1369
939	1374
940	1374
941	1381
942	1376
943	1373
944	1366
945	1366
946	1360
947	1363
948	1366
949	1361
950	1365
951	1364
952	1359
953	1351
954	1351
955	1348
956	1352
957	1360
958	1353
959	1349
960	1355
961	1352
962	1356
963	1359
964	1358
965	1365
966	1365
967	1370
968	1377
969	1378
970	1387
971	1385
972	1389
973	1397
974	1408
975	1409
976	1410
977	1415
978	1411
979	1410
980	1404
981	1399
982	1396
983	1388
984	1381
985	1375
986	1376
987	1372
988	1369
989	1367
990	1364
991	1367
992	1375
993	1373
994	1366
995	1376
996	1371
997	1366
998	1368
999	1369
1000	1369
1001	1357
1002	1361
1003	1362
1004	1361
1005	1356
1006	1353
1007	1361
1008	1365
1009	1376
1010	1382
1011	1376
1012	1373
1013	1371
1014	1369
1015	1367
1016	1373
1017	1365
1018	1370
1019	1369
1020	1373
1021	1375
1022	1369
1023	1366
1024	1369
1025	1363
1026	1355
1027	1353
1028	1349
1029	1358
1030	1358
1031	1355
1032	1352
1033	1356
1034	1363
1035	1375
1036	1377
1037	1387
1038	1383
1039	1387
1040	1390
1041	1391
1042	1387
1043	1389
1044	1395
1045	1400
1046	1396
1047	1387
1048	1385
1049	1381
1050	1386
1051	1385
1052	1380
1053	1377
1054	1384
1055	1386
1056	1386
1057	1387
1058	1386
1059	1390
1060	1388
1061	1387
1062	1382
1063	1386
1064	1383
1065	1383
1066	1377
1067	1383
1068	1381
1069	1375
1070	1372
1071	1374
1072	1365
1073	1351
1074	1352
1075	1357
1076	1360
1077	1359
1078	1357
1079	1356
1080	1357
1081	1358
1082	1359
1083	1352
1084	1348
1085	1350
1086	1347
1087	1355
1088	1355
1089	1357
1090	1359
1091	1351
1092	1350
1093	1346
1094	1344
1095	1344
1096	1350
1097	1341
1098	1338
1099	1337
1100	1334
1101	1332
1102	1334
1103	1337
1104	1334
1105	1331
1106	1329
1107	1319
1108	1325
1109	1326
1110	1320
1111	1317
1112	1314
1113	1317
1114	1323
1115	1320
1116	1329
1117	1336
1118	1335
1119	1333
1120	1328
1121	1327
1122	1328
1123	1320
1124	1313
1125	1314
1126	1316
1127	1313
1128	1313
1129	1313
1130	1313
1131	1313
1132	1309
1133	1312
1134	1318
1135	1325
1136	1327
1137	1334
1138	1339
1139	1347
1140	1346
1141	1347
1142	1355
1143	1355
1144	1355
1145	1352
1146	1349
1147	1364
1148	1361
1149	1356
1150	1360
1151	1368
1152	1375
1153	1374
1154	1372
1155	1374
1156	1375
1157	1374
1158	1371
1159	1356
1160	1354
1161	1363
1162	1363
1163	1371
1164	1374
1165	1368
1166	1363
1167	1369
1168	1365
1169	1368
1170	1370
1171	1375
1172	1381
1173	1389
1174	1384
1175	1381
1176	1382
1177	1375
1178	1377
1179	1366
1180	1375
1181	1377
1182	1381
1183	1382
1184	1383
1185	1381
1186	1379
1187	1371
1188	1375
1189	1378
1190	1372
1191	1369
1192	1372
1193	1370
1194	1373
1195	1370
1196	1369
1197	1370
1198	1370
1199	1365
1200	1366
1201	1373
1202	1376
1203	1376
1204	1372
1205	1373
1206	1376
1207	1370
1208	1366
1209	1370
1210	1374
1211	1369
1212	1370
1213	1368
1214	1371
1215	1378
1216	1379
1217	1376
1218	1372
1219	1376
1220	1377
1221	1389
1222	1392
1223	1393
1224	1405
1225	1402
1226	1400
1227	1398
1228	1392
1229	1389
1230	1387
1231	1388
1232	1385
1233	1390
1234	1392
1235	1388
1236	1386
1237	1376
1238	1371
1239	1369
1240	1378
1241	1384
1242	1383
1243	1388
1244	1385
1245	1389
1246	1395
1247	1394
1248	1387
1249	1385
1250	1386
1251	1387
1252	1388
1253	1385
1254	1385
1255	1389
1256	1380
1257	1376
1258	1386
1259	1386
1260	1389
1261	1396
1262	1394
1263	1386
1264	1383
1265	1385
1266	1379
1267	1362
1268	1368
1269	1369
1270	1367
1271	1363
1272	1366
1273	1365
1274	1367
1275	1371
1276	1373
1277	1366
1278	1365
1279	1370
1280	1368
1281	1366
1282	1363
1283	1368
1284	1364
1285	1359
1286	1360
1287	1351
1288	1346
1289	1351
1290	1358
1291	1358
1292	1345
1293	1350
1294	1352
1295	1357
1296	1355
1297	1347
1298	1348
1299	1355
1300	1350
1301	1349
1302	1352
1303	1350
1304	1361
1305	1357
1306	1354
1307	1367
1308	1366
1309	1375
1310	1370
1311	1368
1312	1368
1313	1364
1314	1364
1315	1369
1316	1368
1317	1365
1318	1374
1319	1372
1320	1369
1321	1362
1322	1359
1323	1351
1324	1350
1325	1351
1326	1354
1327	1360
1328	1351
1329	1360
1330	1348
1331	1351
1332	1349
1333	1344
1334	1345
1335	1338
1336	1337
1337	1331
1338	1326
1339	1331
1340	1341
1341	1344
1342	1348
1343	1346
1344	1344
1345	1348
1346	1351
1347	1355
1348	1352
1349	1351
1350	1347
1351	1340
1352	1341
1353	1350
1354	1347
1355	1343
1356	1347
1357	1354
1358	1359
1359	1355
1360	1357
1361	1362
1362	1359
1363	1349
1364	1355
1365	1353
1366	1359
1367	1359
1368	1362
1369	1357
1370	1358
1371	1354
1372	1365
1373	1361
1374	1354
1375	1355
1376	1355
1377	1353
1378	1359
1379	1355
1380	1350
1381	1346
1382	1350
1383	1354
1384	1352
1385	1355
1386	1360
1387	1364
1388	1369
1389	1364
1390	1361
1391	1357
1392	1361
1393	1355
1394	1359
1395	1350
1396	1345
1397	1343
1398	1349
1399	1352
1400	1350
1401	1353
1402	1347
1403	1350
1404	1353
1405	1350
1406	1355
1407	1357
1408	1345
1409	1345
1410	1346
1411	1342
1412	1346
1413	1347
1414	1339
1415	1337
1416	1328
1417	1331
1418	1321
1419	1324
1420	1324
1421	1325
1422	1318
1423	1319
1424	1324
1425	1323
1426	1325
1427	1331
1428	1334
1429	1337
1430	1338
1431	1348
1432	1345
1433	1338
1434	1346
1435	1359
1436	1364
1437	1365
1438	1366
1439	1355
1440	1348
1441	1355
1442	1360
1443	1361
1444	1359
1445	1354
1446	1359
1447	1356
1448	1373
1449	1366
1450	1375
1451	1372
1452	1370
1453	1371
1454	1366
1455	1365
1456	1364
1457	1355
1458	1363
1459	1356
1460	1363
1461	1365
1462	1365
1463	1366
1464	1366
1465	1366
1466	1365
1467	1361
1468	1355
1469	1359
1470	1361
1471	1363
1472	1368
1473	1379
1474	1377
1475	1377
1476	1377
1477	1374
1478	1379
1479	1375
1480	1387
1481	1383
1482	1381
1483	1378
1484	1372
1485	1372
1486	1378
1487	1387
1488	1386
1489	1385
1490	1375
1491	1372
1492	1375
1493	1372
1494	1361
1495	1354
1496	1344
1497	1345
1498	1348
1499	1352
1500	1352
1501	1355
1502	1352
1503	1339
1504	1347
1505	1347
1506	1341
1507	1334
1508	1338
1509	1343
1510	1338
1511	1336
1512	1334
1513	1340
1514	1332
1515	1326
1516	1320
1517	1319
1518	1314
1519	1313
1520	1316
1521	1311
1522	1312
1523	1320
1524	1317
1525	1316
1526	1323
1527	1332
1528	1335
1529	1349
1530	1354
1531	1358
1532	1363
1533	1361
1534	1355
1535	1363
1536	1359
1537	1358
1538	1352
1539	1353
1540	1351
1541	1350
1542	1345
1543	1343
1544	1344
1545	1352
1546	1347
1547	1346
1548	1346
1549	1345
1550	1346
1551	1341
1552	1351
1553	1349
1554	1344
1555	1344
1556	1342
1557	1341
1558	1336
1559	1339
1560	1336
1561	1344
1562	1343
1563	1340
1564	1344
1565	1345
1566	1350
1567	1352
1568	1353
1569	1352
1570	1348
1571	1350
1572	1352
1573	1349
1574	1342
1575	1347
1576	1342
1577	1339
1578	1341
1579	1338
1580	1343
1581	1332
1582	1333
1583	1340
1584	1327
1585	1322
1586	1315
1587	1318
1588	1315
1589	1317
1590	1317
1591	1311
1592	1304
1593	1302
1594	1307
1595	1302
1596	1306
1597	1303
1598	1299
1599	1312
1600	1307
1601	1309
1602	1304
1603	1313
1604	1311
1605	1322
1606	1329
1607	1319
1608	1313
1609	1313
1610	1307
1611	1305
1612	1310
1613	1304
1614	1299
1615	1298
1616	1295
1617	1295
1618	1291
1619	1290
1620	1282
1621	1292
1622	1293
1623	1283
1624	1286
1625	1288
1626	1290
1627	1293
1628	1292
1629	1291
1630	1284
1631	1283
1632	1289
1633	1288
1634	1289
1635	1286
1636	1286
1637	1285
1638	1280
1639	1280
1640	1283
1641	1286
1642	1281
1643	1283
1644	1284
1645	1283
1646	1287
1647	1285
1648	1286
1649	1283
1650	1280
1651	1279
1652	1278
1653	1283
1654	1278
1655	1277
1656	1278
1657	1278
1658	1271
1659	1277
1660	1283
1661	1282
1662	1284
1663	1279
1664	1274
1665	1280
1666	1281
1667	1279
1668	1277
1669	1277
1670	1271
1671	1278
1672	1267
1673	1267
1674	1259
1675	1257
1676	1250
1677	1246
1678	1242
1679	1233
1680	1229
1681	1230
1682	1227
1683	1228
1684	1226
1685	1216
1686	1218
1687	1221
1688	1227
1689	1224
1690	1218
1691	1224
1692	1224
1693	1226
1694	1225
1695	1224
1696	1222
1697	1226
1698	1225
1699	1219
1700	1218
1701	1217
1702	1207
1703	1207
1704	1208
1705	1206
1706	1202
1707	1207
1708	1212
1709	1211
1710	1211
1711	1205
1712	1211
1713	1213
1714	1210
1715	1211
1716	1211
1717	1208
1718	1209
1719	1205
1720	1203
1721	1205
1722	1197
1723	1202
1724	1203
1725	1198
1726	1200
1727	1202
1728	1202
1729	1200
1730	1193
1731	1196
1732	1199
1733	1202
1734	1198
1735	1193
1736	1196
1737	1196
1738	1196
1739	1196
1740	1195
1741	1197
1742	1198
1743	1193
1744	1187
1745	1185
1746	1176
1747	1185
1748	1171
1749	1160
1750	1157
1751	1152
1752	1151
1753	1149
1754	1144
1755	1139
1756	1140
1757	1143
1758	1144
1759	1143
1760	1137
1761	1145
1762	1140
1763	1144
1764	1145
1765	1151
1766	1159
1767	1164
1768	1168
1769	1165
1770	1167
1771	1162
1772	1155
1773	1154
1774	1153
1775	1151
1776	1147
1777	1147
1778	1147
1779	1152
1780	1150
1781	1163
1782	1159
1783	1157
1784	1152
1785	1160
1786	1162
1787	1161
1788	1169
1789	1164
1790	1173
1791	1165
1792	1161
1793	1159
1794	1157
1795	1160
1796	1166
1797	1160
1798	1155
1799	1159
1800	1161
1801	1164
1802	1169
1803	1172
1804	1171
1805	1165
1806	1165
1807	1165
1808	1162
1809	1156
1810	1150
1811	1152
1812	1152
1813	1159
1814	1162
1815	1162
1816	1160
1817	1163
1818	1170
1819	1170
1820	1174
1821	1165
1822	1166
1823	1164
1824	1165
1825	1165
1826	1163
1827	1156
1828	1153
1829	1147
1830	1146
1831	1140
1832	1137
1833	1132
1834	1133
1835	1127
1836	1127
1837	1124
1838	1120
1839	1118
1840	1120
1841	1107
1842	1104
1843	1103
1844	1103
1845	1101
1846	1108
1847	1117
1848	1114
1849	1120
1850	1125
1851	1128
1852	1137
1853	1139
1854	1137
1855	1144
1856	1146
1857	1153
1858	1154
1859	1155
1860	1152
1861	1166
1862	1158
1863	1153
1864	1157
1865	1160
1866	1160
1867	1161
1868	1163
1869	1164
1870	1170
1871	1171
1872	1172
1873	1168
1874	1167
1875	1168
1876	1166
1877	1165
1878	1159
1879	1166
1880	1163
1881	1159
1882	1163
1883	1157
1884	1165
1885	1160
1886	1152
1887	1155
1888	1157
1889	1149
1890	1148
1891	1147
1892	1148
1893	1146
1894	1149
1895	1150
1896	1153
1897	1153
1898	1161
1899	1156
1900	1160
1901	1162
1902	1158
1903	1151
1904	1151
1905	1148
1906	1147
1907	1147
1908	1151
1909	1154
1910	1157
1911	1153
1912	1151
1913	1154
1914	1152
1915	1153
1916	1148
1917	1154
1918	1148
1919	1150
1920	1157
1921	1158
1922	1158
1923	1154
1924	1156
1925	1152
1926	1150
1927	1147
1928	1147
1929	1143
1930	1140
1931	1138
1932	1141
1933	1144
1934	1147
1935	1141
1936	1139
1937	1138
1938	1134
1939	1131
1940	1122
1941	1130
1942	1133
1943	1142
1944	1147
1945	1145
1946	1143
1947	1145
1948	1141
1949	1139
1950	1144
1951	1135
1952	1137
1953	1134
1954	1130
1955	1133
1956	1128
1957	1131
1958	1131
1959	1123
1960	1129
1961	1131
1962	1137
1963	1129
1964	1130
1965	1128
1966	1131
1967	1123
1968	1118
1969	1118
1970	1113
1971	1116
1972	1116
1973	1113
1974	1117
1975	1123
1976	1119
1977	1121
1978	1118
1979	1124
1980	1126
1981	1122
1982	1122
1983	1122
1984	1127
1985	1133
1986	1130
1987	1130
1988	1135
1989	1139
1990	1140
1991	1151
1992	1159
1993	1156
1994	1160
1995	1161
1996	1158
1997	1150
1998	1153
1999	1155
[truncated: 157,834 more rows]

## Sheet: L. odoratissima
Genomic_Position	Sequencing _Depth
1	732
2	743
3	750
4	755
5	769
6	773
7	780
8	787
9	794
10	798
11	799
12	801
13	806
14	808
15	811
16	818
17	821
18	829
19	841
20	846
21	852
22	855
23	865
24	869
25	879
26	892
27	899
28	908
29	913
30	915
31	919
32	922
33	922
34	918
35	923
36	921
37	921
38	934
39	931
40	933
41	936
42	942
43	944
44	951
45	961
46	960
47	955
48	958
49	955
50	960
51	971
52	974
53	972
54	976
55	975
56	986
57	982
58	987
59	996
60	993
61	992
62	999
63	1001
64	998
65	990
66	982
67	984
68	982
69	980
70	984
71	984
72	988
73	989
74	987
75	984
76	984
77	985
78	981
79	988
80	980
81	981
82	982
83	978
84	974
85	977
86	985
87	988
88	984
89	982
90	991
91	994
92	997
93	1008
94	1011
95	1013
96	1020
97	1024
98	1026
99	1033
100	1031
101	1033
102	1028
103	1026
104	1028
105	1024
106	1021
107	1021
108	1017
109	1016
110	1007
111	1008
112	1005
113	994
114	1005
115	1007
116	1017
117	1018
118	1013
119	1012
120	1016
121	1013
122	1006
123	1003
124	1005
125	1007
126	1010
127	1010
128	1019
129	1019
130	1020
131	1021
132	1013
133	1014
134	1017
135	1013
136	1007
137	1013
138	1020
139	1023
140	1024
141	1026
142	1026
143	1020
144	1027
145	1027
146	1032
147	1029
148	1032
149	1028
150	1025
151	1027
152	1026
153	1026
154	1031
155	1024
156	1027
157	1026
158	1020
159	1019
160	1026
161	1030
162	1043
163	1040
164	1043
165	1053
166	1057
167	1057
168	1062
169	1051
170	1051
171	1047
172	1057
173	1057
174	1059
175	1061
176	1063
177	1066
178	1065
179	1067
180	1075
181	1075
182	1073
183	1076
184	1079
185	1080
186	1088
187	1089
188	1077
189	1075
190	1081
191	1077
192	1075
193	1075
194	1071
195	1068
196	1074
197	1078
198	1083
199	1081
200	1077
201	1078
202	1085
203	1086
204	1088
205	1089
206	1082
207	1086
208	1087
209	1082
210	1083
211	1088
212	1086
213	1088
214	1096
215	1093
216	1100
217	1102
218	1111
219	1116
220	1116
221	1118
222	1118
223	1113
224	1109
225	1113
226	1114
227	1111
228	1109
229	1100
230	1107
231	1121
232	1123
233	1138
234	1143
235	1141
236	1137
237	1138
238	1143
239	1149
240	1137
241	1141
242	1145
243	1138
244	1135
245	1131
246	1124
247	1117
248	1119
249	1120
250	1121
251	1118
252	1116
253	1117
254	1113
255	1115
256	1118
257	1116
258	1127
259	1132
260	1129
261	1128
262	1128
263	1126
264	1114
265	1116
266	1104
267	1101
268	1109
269	1107
270	1103
271	1102
272	1113
273	1116
274	1119
275	1124
276	1121
277	1122
278	1118
279	1114
280	1113
281	1119
282	1125
283	1127
284	1124
285	1125
286	1125
287	1119
288	1119
289	1125
290	1128
291	1120
292	1115
293	1124
294	1123
295	1131
296	1129
297	1128
298	1127
299	1126
300	1129
301	1127
302	1126
303	1129
304	1124
305	1125
306	1120
307	1123
308	1122
309	1125
310	1119
311	1122
312	1121
313	1125
314	1124
315	1114
316	1112
317	1113
318	1115
319	1121
320	1119
321	1127
322	1117
323	1118
324	1124
325	1123
326	1110
327	1103
328	1102
329	1098
330	1099
331	1098
332	1096
333	1096
334	1090
335	1087
336	1086
337	1082
338	1087
339	1090
340	1081
341	1089
342	1087
343	1087
344	1081
345	1076
346	1076
347	1077
348	1074
349	1077
350	1075
351	1069
352	1060
353	1061
354	1052
355	1056
356	1060
357	1061
358	1062
359	1060
360	1058
361	1054
362	1049
363	1047
364	1042
365	1045
366	1043
367	1042
368	1031
369	1029
370	1024
371	1029
372	1031
373	1036
374	1037
375	1033
376	1040
377	1045
378	1046
379	1049
380	1043
381	1026
382	1022
383	1014
384	1008
385	1010
386	1005
387	1005
388	1000
389	1002
390	1011
391	1003
392	991
393	990
394	989
395	994
396	997
397	1004
398	1004
399	996
400	995
401	999
402	996
403	996
404	997
405	996
406	997
407	996
408	985
409	974
410	978
411	977
412	979
413	984
414	980
415	976
416	980
417	980
418	973
419	975
420	975
421	980
422	973
423	974
424	970
425	965
426	971
427	976
428	973
429	974
430	977
431	975
432	977
433	981
434	994
435	995
436	993
437	997
438	995
439	981
440	981
441	986
442	991
443	982
444	974
445	965
446	966
447	968
448	966
449	970
450	981
451	979
452	979
453	975
454	976
455	981
456	985
457	986
458	992
459	988
460	993
461	995
462	988
463	985
464	986
465	987
466	986
467	989
468	981
469	978
470	980
471	989
472	991
473	990
474	986
475	985
476	983
477	987
478	985
479	994
480	990
481	993
482	992
483	990
484	993
485	996
486	997
487	999
488	995
489	991
490	996
491	990
492	992
493	994
494	1001
495	1006
496	1006
497	1002
498	997
499	998
500	1001
501	1005
502	1010
503	1007
504	1012
505	1017
506	1017
507	1016
508	1007
509	1011
510	1010
511	1007
512	1012
513	1009
514	1016
515	1017
516	1021
517	1017
518	1025
519	1022
520	1020
521	1007
522	1004
523	1000
524	1004
525	1001
526	993
527	991
528	994
529	995
530	994
531	1000
532	1003
533	1003
534	1007
535	1001
536	1003
537	996
538	998
539	997
540	989
541	993
542	999
543	1011
544	1016
545	1015
546	1014
547	1017
548	1017
549	1019
550	1022
551	1021
552	1023
553	1031
554	1038
555	1041
556	1044
557	1053
558	1060
559	1063
560	1057
561	1062
562	1061
563	1058
564	1064
565	1065
566	1064
567	1068
568	1075
569	1078
570	1081
571	1077
572	1075
573	1077
574	1081
575	1083
576	1078
577	1073
578	1078
579	1092
580	1097
581	1093
582	1086
583	1084
584	1079
585	1081
586	1085
587	1090
588	1092
589	1099
590	1098
591	1095
592	1096
593	1101
594	1105
595	1115
596	1116
597	1117
598	1119
599	1114
600	1102
601	1111
602	1115
603	1121
604	1123
605	1125
606	1129
607	1128
608	1122
609	1128
610	1122
611	1117
612	1119
613	1125
614	1131
615	1138
616	1141
617	1140
618	1135
619	1145
620	1146
621	1135
622	1136
623	1135
624	1136
625	1140
626	1142
627	1142
628	1140
629	1136
630	1136
631	1136
632	1136
633	1140
634	1135
635	1130
636	1128
637	1125
638	1131
639	1137
640	1145
641	1145
642	1145
643	1143
644	1136
645	1135
646	1136
647	1134
648	1138
649	1141
650	1138
651	1140
652	1134
653	1138
654	1141
655	1132
656	1140
657	1141
658	1146
659	1146
660	1144
661	1148
662	1148
663	1157
664	1153
665	1154
666	1158
667	1166
668	1159
669	1159
670	1163
671	1164
672	1162
673	1179
674	1176
675	1181
676	1185
677	1183
678	1174
679	1172
680	1177
681	1174
682	1176
683	1175
684	1173
685	1176
686	1180
687	1183
688	1187
689	1184
690	1189
691	1185
692	1193
693	1187
694	1191
695	1191
696	1190
697	1183
698	1182
699	1177
700	1179
701	1184
702	1186
703	1180
704	1186
705	1184
706	1183
707	1178
708	1178
709	1182
710	1183
711	1178
712	1181
713	1180
714	1176
715	1175
716	1183
717	1181
718	1174
719	1173
720	1171
721	1180
722	1180
723	1173
724	1177
725	1182
726	1187
727	1188
728	1185
729	1176
730	1168
731	1167
732	1174
733	1174
734	1168
735	1169
736	1170
737	1163
738	1166
739	1161
740	1158
741	1160
742	1159
743	1160
744	1163
745	1160
746	1160
747	1154
748	1160
749	1161
750	1160
751	1150
752	1148
753	1140
754	1136
755	1132
756	1131
757	1129
758	1128
759	1125
760	1128
761	1131
762	1135
763	1131
764	1125
765	1121
766	1118
767	1118
768	1121
769	1115
770	1114
771	1119
772	1129
773	1138
774	1129
775	1129
776	1129
777	1126
778	1131
779	1130
780	1135
781	1143
782	1147
783	1142
784	1145
785	1149
786	1149
787	1153
788	1149
789	1143
790	1140
791	1142
792	1145
793	1145
794	1146
795	1148
796	1141
797	1152
798	1154
799	1145
800	1150
801	1142
802	1145
803	1143
804	1139
805	1138
806	1126
807	1125
808	1125
809	1131
810	1131
811	1133
812	1146
813	1144
814	1148
815	1145
816	1151
817	1151
818	1150
819	1157
820	1156
821	1162
822	1175
823	1167
824	1169
825	1167
826	1167
827	1161
828	1165
829	1165
830	1168
831	1171
832	1170
833	1168
834	1168
835	1167
836	1162
837	1163
838	1167
839	1165
840	1162
841	1166
842	1159
843	1159
844	1154
845	1151
846	1162
847	1161
848	1163
849	1168
850	1168
851	1166
852	1163
853	1162
854	1158
855	1160
856	1156
857	1162
858	1159
859	1160
860	1163
861	1166
862	1164
863	1168
864	1170
865	1173
866	1167
867	1167
868	1168
869	1166
870	1171
871	1166
872	1167
873	1174
874	1167
875	1156
876	1150
877	1151
878	1157
879	1153
880	1152
881	1156
882	1152
883	1149
884	1151
885	1141
886	1143
887	1140
888	1138
889	1142
890	1139
891	1137
892	1134
893	1129
894	1130
895	1130
896	1134
897	1137
898	1133
899	1146
900	1148
901	1154
902	1149
903	1148
904	1151
905	1147
906	1149
907	1163
908	1164
909	1170
910	1163
911	1156
912	1154
913	1160
914	1160
915	1167
916	1165
917	1167
918	1169
919	1163
920	1168
921	1167
922	1164
923	1161
924	1161
925	1163
926	1168
927	1169
928	1163
929	1161
930	1161
931	1161
932	1166
933	1168
934	1175
935	1175
936	1176
937	1177
938	1183
939	1184
940	1179
941	1181
942	1181
943	1177
944	1182
945	1185
946	1184
947	1182
948	1181
949	1188
950	1183
951	1179
952	1183
953	1189
954	1192
955	1208
956	1210
957	1204
958	1204
959	1198
960	1195
961	1197
962	1185
963	1181
964	1179
965	1179
966	1174
967	1167
968	1167
969	1162
970	1166
971	1170
972	1164
973	1159
974	1161
975	1160
976	1164
977	1165
978	1166
979	1165
980	1159
981	1158
982	1160
983	1160
984	1154
985	1151
986	1154
987	1158
988	1147
989	1151
990	1150
991	1153
992	1154
993	1153
994	1161
995	1161
996	1155
997	1157
998	1152
999	1156
1000	1162
1001	1158
1002	1164
1003	1168
1004	1163
1005	1166
1006	1167
1007	1163
1008	1163
1009	1163
1010	1166
1011	1167
1012	1175
1013	1180
1014	1185
1015	1183
1016	1177
1017	1175
1018	1176
1019	1185
1020	1181
1021	1178
1022	1182
1023	1180
1024	1186
1025	1198
1026	1201
1027	1211
1028	1208
1029	1214
1030	1218
1031	1216
1032	1214
1033	1216
1034	1210
1035	1225
1036	1226
1037	1231
1038	1233
1039	1234
1040	1236
1041	1237
1042	1241
1043	1248
1044	1250
1045	1241
1046	1242
1047	1242
1048	1248
1049	1235
1050	1224
1051	1225
1052	1225
1053	1229
1054	1228
1055	1236
1056	1235
1057	1228
1058	1222
1059	1220
1060	1226
1061	1227
1062	1227
1063	1231
1064	1238
1065	1231
1066	1233
1067	1231
1068	1233
1069	1239
1070	1233
1071	1234
1072	1230
1073	1228
1074	1231
1075	1238
1076	1233
1077	1238
1078	1244
1079	1248
1080	1249
1081	1242
1082	1234
1083	1232
1084	1223
1085	1222
1086	1227
1087	1231
1088	1221
1089	1221
1090	1221
1091	1220
1092	1219
1093	1223
1094	1217
1095	1210
1096	1211
1097	1207
1098	1207
1099	1200
1100	1202
1101	1210
1102	1210
1103	1206
1104	1201
1105	1195
1106	1200
1107	1207
1108	1209
1109	1214
1110	1223
1111	1217
1112	1220
1113	1221
1114	1224
1115	1226
1116	1226
1117	1232
1118	1235
1119	1235
1120	1234
1121	1234
1122	1234
1123	1232
1124	1230
1125	1230
1126	1224
1127	1233
1128	1234
1129	1241
1130	1242
1131	1236
1132	1232
1133	1240
1134	1251
1135	1259
1136	1263
1137	1256
1138	1261
1139	1270
1140	1274
1141	1271
1142	1272
1143	1278
1144	1268
1145	1278
1146	1277
1147	1277
1148	1284
1149	1283
1150	1271
1151	1273
1152	1271
1153	1268
1154	1276
1155	1274
1156	1270
1157	1266
1158	1266
1159	1270
1160	1270
1161	1272
1162	1265
1163	1258
1164	1255
1165	1255
1166	1259
1167	1256
1168	1255
1169	1251
1170	1255
1171	1257
1172	1258
1173	1254
1174	1256
1175	1258
1176	1259
1177	1250
1178	1246
1179	1244
1180	1240
1181	1245
1182	1243
1183	1240
1184	1250
1185	1243
1186	1244
1187	1243
1188	1238
1189	1240
1190	1241
1191	1243
1192	1247
1193	1240
1194	1236
1195	1243
1196	1231
1197	1228
1198	1225
1199	1225
1200	1242
1201	1238
1202	1240
1203	1237
1204	1238
1205	1233
1206	1234
1207	1233
1208	1238
1209	1233
1210	1239
1211	1233
1212	1232
1213	1216
1214	1218
1215	1225
1216	1227
1217	1223
1218	1216
1219	1208
1220	1222
1221	1218
1222	1215
1223	1220
1224	1216
1225	1202
1226	1206
1227	1213
1228	1218
1229	1209
1230	1201
1231	1205
1232	1214
1233	1222
1234	1224
1235	1227
1236	1224
1237	1221
1238	1229
1239	1228
1240	1236
1241	1234
1242	1232
1243	1235
1244	1243
1245	1249
1246	1255
1247	1262
1248	1264
1249	1267
1250	1266
1251	1264
1252	1269
1253	1269
1254	1268
1255	1267
1256	1264
1257	1267
1258	1264
1259	1266
1260	1263
1261	1266
1262	1266
1263	1270
1264	1266
1265	1278
1266	1275
1267	1274
1268	1279
1269	1283
1270	1285
1271	1287
1272	1295
1273	1302
1274	1304
1275	1311
1276	1318
1277	1309
1278	1309
1279	1302
1280	1306
1281	1316
1282	1315
1283	1314
1284	1311
1285	1312
1286	1306
1287	1318
1288	1316
1289	1310
1290	1301
1291	1302
1292	1302
1293	1303
1294	1307
1295	1305
1296	1304
1297	1312
1298	1311
1299	1306
1300	1305
1301	1308
1302	1310
1303	1311
1304	1303
1305	1307
1306	1317
1307	1315
1308	1316
1309	1312
1310	1309
1311	1310
1312	1312
1313	1315
1314	1315
1315	1314
1316	1313
1317	1314
1318	1311
1319	1311
1320	1315
1321	1316
1322	1308
1323	1313
1324	1313
1325	1309
1326	1314
1327	1318
1328	1319
1329	1324
1330	1326
1331	1321
1332	1324
1333	1332
1334	1324
1335	1320
1336	1319
1337	1311
1338	1322
1339	1324
1340	1322
1341	1322
1342	1315
1343	1315
1344	1319
1345	1317
1346	1326
1347	1334
1348	1328
1349	1328
1350	1315
1351	1313
1352	1310
1353	1315
1354	1323
1355	1324
1356	1320
1357	1315
1358	1314
1359	1322
1360	1314
1361	1320
1362	1326
1363	1326
1364	1314
1365	1307
1366	1310
1367	1311
1368	1313
1369	1323
1370	1314
1371	1320
1372	1326
1373	1314
1374	1324
1375	1325
1376	1325
1377	1319
1378	1314
1379	1322
1380	1326
1381	1316
1382	1309
1383	1304
1384	1304
1385	1301
1386	1303
1387	1300
1388	1298
1389	1303
1390	1294
1391	1296
1392	1296
1393	1294
1394	1291
1395	1288
1396	1284
1397	1276
1398	1274
1399	1278
1400	1283
1401	1285
1402	1282
1403	1283
1404	1283
1405	1279
1406	1279
1407	1277
1408	1284
1409	1278
1410	1280
1411	1278
1412	1280
1413	1275
1414	1273
1415	1266
1416	1265
1417	1264
1418	1261
1419	1255
1420	1242
1421	1237
1422	1230
1423	1226
1424	1222
1425	1214
1426	1211
1427	1211
1428	1210
1429	1218
1430	1219
1431	1214
1432	1216
1433	1208
1434	1210
1435	1209
1436	1207
1437	1200
1438	1204
1439	1200
1440	1210
1441	1206
1442	1206
1443	1196
1444	1199
1445	1199
1446	1195
1447	1191
1448	1186
1449	1189
1450	1198
1451	1198
1452	1190
1453	1188
1454	1189
1455	1186
1456	1179
1457	1183
1458	1181
1459	1179
1460	1186
1461	1184
1462	1186
1463	1184
1464	1189
1465	1191
1466	1192
1467	1189
1468	1189
1469	1197
1470	1185
1471	1186
1472	1190
1473	1186
1474	1177
1475	1170
1476	1169
1477	1172
1478	1172
1479	1177
1480	1184
1481	1187
1482	1192
1483	1186
1484	1191
1485	1189
1486	1183
1487	1184
1488	1185
1489	1176
1490	1179
1491	1179
1492	1181
1493	1183
1494	1178
1495	1179
1496	1173
1497	1169
1498	1167
1499	1167
1500	1166
1501	1178
1502	1181
1503	1177
1504	1173
1505	1173
1506	1178
1507	1180
1508	1181
1509	1171
1510	1167
1511	1161
1512	1157
1513	1159
1514	1166
1515	1169
1516	1167
1517	1173
1518	1181
1519	1178
1520	1181
1521	1175
1522	1166
1523	1168
1524	1161
1525	1158
1526	1156
1527	1170
1528	1183
1529	1178
1530	1177
1531	1184
1532	1182
1533	1186
1534	1182
1535	1184
1536	1183
1537	1188
1538	1183
1539	1185
1540	1185
1541	1183
1542	1185
1543	1183
1544	1187
1545	1186
1546	1195
1547	1194
1548	1191
1549	1181
1550	1174
1551	1177
1552	1169
1553	1170
1554	1172
1555	1168
1556	1165
1557	1166
1558	1158
1559	1153
1560	1148
1561	1150
1562	1156
1563	1150
1564	1155
1565	1149
1566	1151
1567	1152
1568	1157
1569	1164
1570	1163
1571	1166
1572	1160
1573	1158
1574	1155
1575	1154
1576	1156
1577	1157
1578	1155
1579	1155
1580	1157
1581	1162
1582	1158
1583	1160
1584	1156
1585	1150
1586	1160
1587	1155
1588	1148
1589	1149
1590	1145
1591	1152
1592	1154
1593	1152
1594	1146
1595	1143
1596	1149
1597	1144
1598	1142
1599	1142
1600	1137
1601	1136
1602	1142
1603	1149
1604	1148
1605	1146
1606	1151
1607	1156
1608	1159
1609	1158
1610	1151
1611	1145
1612	1145
1613	1150
1614	1145
1615	1144
1616	1137
1617	1141
1618	1144
1619	1129
1620	1129
1621	1126
1622	1126
1623	1131
1624	1136
1625	1136
1626	1130
1627	1123
1628	1126
1629	1132
1630	1130
1631	1130
1632	1128
1633	1125
1634	1120
1635	1126
1636	1130
1637	1133
1638	1131
1639	1131
1640	1140
1641	1136
1642	1131
1643	1134
1644	1135
1645	1134
1646	1135
1647	1129
1648	1128
1649	1131
1650	1127
1651	1117
1652	1114
1653	1114
1654	1110
1655	1105
1656	1103
1657	1106
1658	1108
1659	1105
1660	1102
1661	1102
1662	1108
1663	1105
1664	1100
1665	1100
1666	1094
1667	1095
1668	1084
1669	1082
1670	1080
1671	1083
1672	1083
1673	1090
1674	1091
1675	1087
1676	1086
1677	1071
1678	1060
1679	1058
1680	1055
1681	1060
1682	1062
1683	1056
1684	1057
1685	1049
1686	1048
1687	1039
1688	1039
1689	1038
1690	1034
1691	1039
1692	1038
1693	1040
1694	1031
1695	1029
1696	1026
1697	1024
1698	1024
1699	1027
1700	1025
1701	1018
1702	1020
1703	1014
1704	1010
1705	1011
1706	1016
1707	1010
1708	1013
1709	1016
1710	1021
1711	1019
1712	1011
1713	1022
1714	1018
1715	1022
1716	1016
1717	1015
1718	1009
1719	1002
1720	1009
1721	1007
1722	1008
1723	1010
1724	1023
1725	1019
1726	1018
1727	1019
1728	1011
1729	1010
1730	1006
1731	1002
1732	1003
1733	1008
1734	1004
1735	1001
1736	1002
1737	1006
1738	1016
1739	1011
1740	1003
1741	1005
1742	1008
1743	1009
1744	1012
1745	1012
1746	1006
1747	1009
1748	1014
1749	1011
1750	1006
1751	1009
1752	1002
1753	998
1754	1001
1755	1015
1756	1018
1757	1009
1758	1013
1759	1011
1760	1010
1761	1018
1762	1017
1763	1003
1764	1000
1765	995
1766	1002
1767	999
1768	997
1769	1003
1770	1003
1771	998
1772	1004
1773	1003
1774	1004
1775	1013
1776	1014
1777	1016
1778	1015
1779	996
1780	989
1781	991
1782	988
1783	994
1784	999
1785	997
1786	995
1787	997
1788	1000
1789	1004
1790	1000
1791	1000
1792	1009
1793	1007
1794	1008
1795	1012
1796	1012
1797	1012
1798	1012
1799	1011
1800	1010
1801	1008
1802	1011
1803	1020
1804	1024
1805	1030
1806	1031
1807	1030
1808	1027
1809	1032
1810	1037
1811	1035
1812	1032
1813	1032
1814	1028
1815	1021
1816	1025
1817	1018
1818	1023
1819	1021
1820	1018
1821	1012
1822	1020
1823	1019
1824	1014
1825	1012
1826	1012
1827	1014
1828	1015
1829	1020
1830	1025
1831	1019
1832	1017
1833	1016
1834	1016
1835	1017
1836	1013
1837	1011
1838	1013
1839	1014
1840	1017
1841	1012
1842	1014
1843	1007
1844	1007
1845	1011
1846	1010
1847	1010
1848	1013
1849	1011
1850	1016
1851	1019
1852	1017
1853	1018
1854	1016
1855	1027
1856	1025
1857	1028
1858	1029
1859	1031
1860	1029
1861	1024
1862	1027
1863	1026
1864	1029
1865	1025
1866	1026
1867	1027
1868	1028
1869	1031
1870	1029
1871	1034
1872	1038
1873	1033
1874	1027
1875	1029
1876	1023
1877	1023
1878	1029
1879	1031
1880	1038
1881	1038
1882	1039
1883	1031
1884	1032
1885	1041
1886	1037
1887	1038
1888	1033
1889	1039
1890	1047
1891	1041
1892	1039
1893	1043
1894	1049
1895	1043
1896	1044
1897	1042
1898	1040
1899	1041
1900	1051
1901	1043
1902	1039
1903	1044
1904	1042
1905	1031
1906	1025
1907	1028
1908	1024
1909	1024
1910	1031
1911	1024
1912	1029
1913	1036
1914	1043
1915	1047
1916	1042
1917	1051
1918	1048
1919	1044
1920	1048
1921	1043
1922	1033
1923	1027
1924	1028
1925	1017
1926	1021
1927	1024
1928	1021
1929	1028
1930	1030
1931	1023
1932	1022
1933	1022
1934	1019
1935	1019
1936	1018
1937	1014
1938	1003
1939	1004
1940	1000
1941	1004
1942	997
1943	998
1944	996
1945	993
1946	996
1947	1002
1948	1001
1949	1000
1950	1010
1951	1009
1952	1003
1953	991
1954	985
1955	993
1956	996
1957	994
1958	993
1959	993
1960	996
1961	993
1962	991
1963	1000
1964	1003
1965	1002
1966	1006
1967	1006
1968	999
1969	1002
1970	1003
1971	1013
1972	1013
1973	1007
1974	1012
1975	1019
1976	1021
1977	1017
1978	1016
1979	1020
1980	1021
1981	1024
1982	1023
1983	1025
1984	1027
1985	1034
1986	1031
1987	1037
1988	1041
1989	1038
1990	1040
1991	1041
1992	1043
1993	1053
1994	1054
1995	1049
1996	1048
1997	1053
1998	1051
1999	1059
[truncated: 157,820 more rows]

## Sheet: L. delavayi
Genomic_Position	Sequencing _Depth
1	343
2	345
3	346
4	350
5	353
6	356
7	359
8	359
9	359
10	361
11	363
12	365
13	365
14	369
15	370
16	372
17	372
18	373
19	374
20	375
21	383
22	384
23	387
24	389
25	390
26	390
27	390
28	386
29	388
30	391
31	393
32	394
33	400
34	399
35	401
36	394
37	398
38	401
39	401
40	399
41	399
42	401
43	398
44	396
45	397
46	397
47	401
48	398
49	402
50	399
51	398
52	401
53	400
54	400
55	403
56	400
57	400
58	395
59	393
60	393
61	392
62	396
63	402
64	399
65	399
66	399
67	398
68	397
69	397
70	398
71	401
72	398
73	399
74	399
75	409
76	407
77	406
78	410
79	406
80	404
81	409
82	408
83	407
84	407
85	406
86	407
87	411
88	411
89	408
90	403
91	403
92	398
93	398
94	400
95	400
96	401
97	401
98	400
99	400
100	403
101	402
102	400
103	405
104	406
105	407
106	409
107	410
108	405
109	404
110	405
111	406
112	410
113	413
114	411
115	411
116	409
117	407
118	404
119	404
120	404
121	399
122	394
123	397
124	396
125	396
126	396
127	395
128	398
129	395
130	393
131	395
132	395
133	393
134	397
135	396
136	400
137	398
138	398
139	394
140	394
141	393
142	394
143	394
144	393
145	386
146	385
147	383
148	376
149	377
150	376
151	365
152	363
153	366
154	369
155	368
156	370
157	371
158	372
159	376
160	375
161	373
162	372
163	374
164	370
165	370
166	368
167	373
168	373
169	375
170	376
171	369
172	369
173	367
174	365
175	365
176	367
177	369
178	372
179	374
180	374
181	377
182	377
183	374
184	373
185	376
186	376
187	372
188	367
189	367
190	367
191	364
192	365
193	364
194	364
195	364
196	368
197	368
198	368
199	367
200	368
201	367
202	364
203	367
204	365
205	364
206	366
207	371
208	369
209	369
210	370
211	372
212	370
213	364
214	367
215	369
216	371
217	374
218	373
219	374
220	371
221	366
222	368
223	366
224	365
225	356
226	358
227	357
228	353
229	354
230	354
231	350
232	349
233	350
234	348
235	345
236	343
237	339
238	342
239	343
240	343
241	341
242	342
243	345
244	343
245	342
246	340
247	338
248	337
249	332
250	328
251	326
252	326
253	327
254	325
255	323
256	324
257	322
258	323
259	323
260	321
261	322
262	319
263	318
264	314
265	314
266	313
267	315
268	316
269	317
270	321
271	323
272	325
273	323
274	322
275	325
276	323
277	323
278	324
279	325
280	325
281	325
282	325
283	333
284	331
285	330
286	329
287	330
288	333
289	331
290	333
291	329
292	327
293	328
294	329
295	330
296	329
297	329
298	328
299	329
300	326
301	331
302	332
303	333
304	327
305	326
306	325
307	325
308	330
309	327
310	328
311	330
312	330
313	331
314	333
315	334
316	337
317	334
318	334
319	333
320	333
321	335
322	341
323	341
324	342
325	343
326	342
327	344
328	341
329	339
330	341
331	335
332	335
333	331
334	333
335	329
336	332
337	334
338	336
339	336
340	338
341	337
342	335
343	336
344	335
345	334
346	329
347	325
348	323
349	320
350	321
351	319
352	320
353	323
354	325
355	324
356	321
357	318
358	320
359	322
360	317
361	315
362	314
363	310
364	308
365	307
366	304
367	300
368	302
369	303
370	303
371	303
372	304
373	302
374	301
375	301
376	298
377	302
378	304
379	307
380	308
381	306
382	308
383	308
384	311
385	313
386	316
387	316
388	312
389	316
390	319
391	319
392	323
393	324
394	324
395	326
396	327
397	328
398	328
399	331
400	332
401	331
402	331
403	334
404	333
405	330
406	332
407	333
408	334
409	332
410	332
411	332
412	330
413	328
414	332
415	331
416	334
417	332
418	334
419	337
420	333
421	332
422	334
423	334
424	334
425	327
426	329
427	331
428	329
429	329
430	331
431	330
432	328
433	319
434	321
435	320
436	320
437	319
438	315
439	316
440	316
441	317
442	324
443	322
444	322
445	327
446	326
447	326
448	326
449	325
450	326
451	320
452	324
453	321
454	321
455	323
456	319
457	316
458	315
459	318
460	318
461	315
462	314
463	313
464	311
465	313
466	311
467	311
468	312
469	314
470	313
471	312
472	308
473	311
474	313
475	311
476	315
477	313
478	314
479	317
480	313
481	317
482	314
483	320
484	316
485	321
486	323
487	323
488	323
489	327
490	329
491	332
492	331
493	330
494	331
495	336
496	339
497	342
498	341
499	342
500	340
501	341
502	341
503	337
504	337
505	337
506	338
507	339
508	340
509	343
510	345
511	347
512	349
513	348
514	349
515	349
516	351
517	352
518	347
519	345
520	351
521	351
522	348
523	352
524	356
525	360
526	360
527	358
528	355
529	354
530	355
531	353
532	350
533	354
534	353
535	351
536	352
537	352
538	355
539	351
540	348
541	347
542	346
543	344
544	346
545	345
546	345
547	347
548	347
549	344
550	345
551	348
552	348
553	346
554	350
555	350
556	350
557	349
558	347
559	351
560	354
561	351
562	352
563	357
564	357
565	359
566	354
567	361
568	370
569	367
570	371
571	372
572	369
573	369
574	370
575	371
576	368
577	367
578	372
579	371
580	371
581	373
582	375
583	377
584	372
585	374
586	376
587	381
588	384
589	385
590	386
591	385
592	379
593	377
594	376
595	370
596	372
597	378
598	384
599	382
600	383
601	383
602	379
603	378
604	383
605	383
606	384
607	385
608	381
609	380
610	381
611	382
612	385
613	382
614	382
615	379
616	378
617	383
618	384
619	384
620	389
621	393
622	394
623	393
624	392
625	392
626	389
627	393
628	393
629	393
630	396
631	394
632	397
633	391
634	390
635	388
636	386
637	384
638	385
639	382
640	382
641	380
642	379
643	380
644	381
645	377
646	374
647	372
648	376
649	382
650	381
651	379
652	380
653	381
654	379
655	377
656	378
657	379
658	379
659	375
660	375
661	376
662	378
663	380
664	379
665	379
666	377
667	378
668	380
669	381
670	377
671	376
672	377
673	376
674	376
675	372
676	377
677	379
678	381
679	381
680	385
681	390
682	389
683	382
684	383
685	384
686	381
687	380
688	378
689	379
690	382
691	384
692	381
693	380
694	376
695	376
696	375
697	371
698	373
699	375
700	375
701	373
702	374
703	371
704	371
705	374
706	373
707	374
708	374
709	372
710	373
711	374
712	376
713	377
714	373
715	375
716	377
717	374
718	365
719	367
720	367
721	367
722	366
723	365
724	364
725	366
726	366
727	368
728	368
729	368
730	369
731	372
732	370
733	369
734	370
735	368
736	367
737	367
738	365
739	366
740	367
741	376
742	377
743	381
744	380
745	384
746	383
747	378
748	377
749	379
750	379
751	379
752	380
753	382
754	378
755	377
756	378
757	379
758	380
759	379
760	375
761	374
762	374
763	377
764	377
765	381
766	384
767	379
768	377
769	374
770	371
771	367
772	367
773	367
774	365
775	367
776	368
777	362
778	364
779	361
780	357
781	358
782	358
783	359
784	361
785	364
786	362
787	364
788	362
789	362
790	361
791	365
792	366
793	368
794	367
795	367
796	374
797	372
798	374
799	374
800	377
801	378
802	378
803	379
804	379
805	385
806	387
807	385
808	380
809	381
810	386
811	386
812	387
813	389
814	388
815	390
816	394
817	393
818	390
819	391
820	392
821	398
822	400
823	397
824	394
825	397
826	397
827	398
828	396
829	395
830	389
831	386
832	386
833	386
834	386
835	388
836	390
837	389
838	391
839	391
840	386
841	384
842	386
843	387
844	390
845	389
846	387
847	387
848	387
849	386
850	387
851	393
852	394
853	395
854	390
855	387
856	389
857	388
858	389
859	389
860	386
861	386
862	384
863	379
864	382
865	379
866	382
867	381
868	382
869	376
870	374
871	375
872	374
873	373
874	376
875	379
876	380
877	379
878	375
879	375
880	380
881	374
882	374
883	376
884	379
885	383
886	380
887	379
888	382
889	380
890	379
891	372
892	373
893	370
894	371
895	369
896	372
897	371
898	367
899	365
900	367
901	373
902	373
903	372
904	379
905	378
906	378
907	377
908	376
909	374
910	376
911	378
912	379
913	377
914	377
915	377
916	376
917	377
918	379
919	386
920	384
921	386
922	384
923	382
924	386
925	384
926	389
927	390
928	390
929	398
930	403
931	405
932	403
933	402
934	404
935	402
936	407
937	407
938	407
939	409
940	410
941	407
942	406
943	405
944	408
945	407
946	402
947	405
948	401
949	398
950	396
951	397
952	395
953	392
954	392
955	388
956	385
957	385
958	385
959	384
960	380
961	380
962	377
963	376
964	379
965	380
966	376
967	376
968	378
969	378
970	378
971	374
972	372
973	375
974	377
975	376
976	374
977	374
978	378
979	376
980	375
981	374
982	376
983	378
984	382
985	383
986	382
987	386
988	384
989	385
990	386
991	391
992	387
993	387
994	385
995	386
996	390
997	391
998	389
999	392
1000	394
1001	392
1002	389
1003	390
1004	393
1005	396
1006	394
1007	395
1008	397
1009	398
1010	398
1011	400
1012	400
1013	403
1014	403
1015	401
1016	396
1017	401
1018	398
1019	401
1020	402
1021	400
1022	401
1023	406
1024	405
1025	407
1026	409
1027	411
1028	413
1029	412
1030	407
1031	406
1032	406
1033	403
1034	403
1035	400
1036	399
1037	400
1038	401
1039	402
1040	406
1041	405
1042	404
1043	404
1044	404
1045	404
1046	400
1047	406
1048	407
1049	412
1050	411
1051	406
1052	405
1053	404
1054	401
1055	399
1056	399
1057	401
1058	404
1059	408
1060	411
1061	413
1062	411
1063	412
1064	415
1065	412
1066	412
1067	412
1068	410
1069	404
1070	408
1071	407
1072	408
1073	407
1074	404
1075	406
1076	401
1077	400
1078	400
1079	392
1080	388
1081	384
1082	387
1083	387
1084	386
1085	387
1086	386
1087	388
1088	388
1089	390
1090	387
1091	386
1092	386
1093	385
1094	385
1095	384
1096	382
1097	381
1098	380
1099	384
1100	386
1101	386
1102	389
1103	390
1104	390
1105	391
1106	392
1107	393
1108	395
1109	399
1110	399
1111	395
1112	395
1113	396
1114	393
1115	391
1116	391
1117	396
1118	393
1119	392
1120	392
1121	393
1122	395
1123	395
1124	395
1125	398
1126	400
1127	396
1128	397
1129	400
1130	404
1131	404
1132	404
1133	403
1134	399
1135	398
1136	398
1137	401
1138	399
1139	400
1140	404
1141	401
1142	403
1143	403
1144	405
1145	417
1146	414
1147	414
1148	414
1149	412
1150	408
1151	405
1152	406
1153	406
1154	406
1155	403
1156	405
1157	406
1158	405
1159	403
1160	400
1161	401
1162	401
1163	402
1164	399
1165	400
1166	402
1167	396
1168	397
1169	395
1170	393
1171	396
1172	397
1173	398
1174	396
1175	390
1176	387
1177	391
1178	388
1179	388
1180	388
1181	391
1182	390
1183	393
1184	395
1185	393
1186	394
1187	391
1188	387
1189	387
1190	382
1191	385
1192	385
1193	387
1194	389
1195	388
1196	389
1197	384
1198	382
1199	379
1200	378
1201	378
1202	380
1203	381
1204	379
1205	381
1206	380
1207	378
1208	380
1209	376
1210	375
1211	374
1212	376
1213	375
1214	376
1215	378
1216	380
1217	380
1218	380
1219	378
1220	380
1221	378
1222	377
1223	379
1224	381
1225	379
1226	381
1227	381
1228	379
1229	382
1230	380
1231	384
1232	379
1233	385
1234	384
1235	381
1236	379
1237	374
1238	372
1239	372
1240	374
1241	382
1242	384
1243	384
1244	381
1245	384
1246	387
1247	386
1248	388
1249	385
1250	383
1251	387
1252	384
1253	383
1254	383
1255	381
1256	376
1257	375
1258	377
1259	377
1260	384
1261	388
1262	387
1263	385
1264	386
1265	387
1266	390
1267	384
1268	383
1269	381
1270	384
1271	383
1272	383
1273	379
1274	376
1275	373
1276	371
1277	373
1278	377
1279	376
1280	374
1281	375
1282	375
1283	376
1284	377
1285	374
1286	379
1287	380
1288	384
1289	381
1290	377
1291	376
1292	380
1293	378
1294	377
1295	369
1296	369
1297	368
1298	370
1299	372
1300	372
1301	379
1302	376
1303	375
1304	374
1305	377
1306	385
1307	382
1308	381
1309	384
1310	387
1311	383
1312	382
1313	380
1314	381
1315	381
1316	378
1317	377
1318	384
1319	387
1320	385
1321	387
1322	386
1323	383
1324	385
1325	384
1326	387
1327	387
1328	385
1329	388
1330	388
1331	389
1332	391
1333	395
1334	391
1335	397
1336	394
1337	393
1338	395
1339	390
1340	388
1341	386
1342	394
1343	394
1344	390
1345	389
1346	391
1347	391
1348	394
1349	397
1350	398
1351	397
1352	397
1353	395
1354	399
1355	398
1356	398
1357	397
1358	395
1359	395
1360	393
1361	394
1362	395
1363	396
1364	393
1365	392
1366	388
1367	386
1368	386
1369	388
1370	383
1371	383
1372	383
1373	381
1374	379
1375	379
1376	378
1377	380
1378	381
1379	378
1380	380
1381	381
1382	383
1383	377
1384	376
1385	380
1386	382
1387	381
1388	378
1389	377
1390	376
1391	373
1392	374
1393	372
1394	378
1395	374
1396	373
1397	374
1398	373
1399	370
1400	372
1401	370
1402	370
1403	374
1404	373
1405	374
1406	373
1407	374
1408	373
1409	369
1410	361
1411	359
1412	360
1413	362
1414	364
1415	363
1416	361
1417	360
1418	369
1419	372
1420	369
1421	368
1422	368
1423	371
1424	373
1425	375
1426	375
1427	378
1428	375
1429	377
1430	378
1431	377
1432	376
1433	382
1434	380
1435	379
1436	374
1437	368
1438	371
1439	376
1440	374
1441	376
1442	372
1443	375
1444	372
1445	369
1446	369
1447	373
1448	372
1449	369
1450	370
1451	365
1452	367
1453	366
1454	367
1455	365
1456	358
1457	360
1458	364
1459	361
1460	357
1461	360
1462	362
1463	362
1464	362
1465	363
1466	362
1467	365
1468	359
1469	356
1470	356
1471	353
1472	354
1473	352
1474	351
1475	353
1476	351
1477	347
1478	351
1479	348
1480	358
1481	356
1482	354
1483	350
1484	348
1485	342
1486	343
1487	343
1488	342
1489	342
1490	343
1491	348
1492	346
1493	346
1494	347
1495	346
1496	342
1497	345
1498	342
1499	338
1500	339
1501	341
1502	341
1503	346
1504	345
1505	346
1506	346
1507	345
1508	349
1509	350
1510	350
1511	348
1512	344
1513	344
1514	348
1515	348
1516	350
1517	352
1518	356
1519	357
1520	356
1521	353
1522	355
1523	357
1524	357
1525	357
1526	358
1527	356
1528	354
1529	354
1530	358
1531	355
1532	355
1533	354
1534	357
1535	357
1536	355
1537	355
1538	356
1539	353
1540	354
1541	355
1542	358
1543	359
1544	355
1545	356
1546	357
1547	360
1548	359
1549	359
1550	362
1551	358
1552	362
1553	358
1554	364
1555	362
1556	366
1557	368
1558	369
1559	369
1560	369
1561	367
1562	372
1563	372
1564	369
1565	369
1566	368
1567	371
1568	363
1569	365
1570	366
1571	367
1572	366
1573	366
1574	365
1575	361
1576	362
1577	358
1578	360
1579	357
1580	354
1581	356
1582	356
1583	351
1584	356
1585	356
1586	355
1587	358
1588	356
1589	355
1590	359
1591	358
1592	358
1593	359
1594	360
1595	358
1596	364
1597	359
1598	358
1599	359
1600	357
1601	357
1602	359
1603	360
1604	360
1605	362
1606	362
1607	362
1608	357
1609	357
1610	359
1611	360
1612	360
1613	358
1614	358
1615	355
1616	356
1617	354
1618	356
1619	357
1620	363
1621	365
1622	370
1623	370
1624	365
1625	366
1626	371
1627	369
1628	367
1629	369
1630	361
1631	360
1632	363
1633	362
1634	368
1635	372
1636	370
1637	370
1638	368
1639	370
1640	371
1641	366
1642	364
1643	364
1644	365
1645	368
1646	366
1647	362
1648	365
1649	366
1650	362
1651	367
1652	369
1653	365
1654	361
1655	360
1656	360
1657	362
1658	360
1659	364
1660	364
1661	362
1662	362
1663	363
1664	362
1665	361
1666	358
1667	356
1668	355
1669	354
1670	354
1671	355
1672	356
1673	355
1674	355
1675	359
1676	365
1677	366
1678	367
1679	365
1680	359
1681	359
1682	361
1683	362
1684	359
1685	356
1686	358
1687	358
1688	357
1689	357
1690	360
1691	359
1692	358
1693	364
1694	364
1695	363
1696	362
1697	362
1698	361
1699	362
1700	358
1701	360
1702	358
1703	360
1704	355
1705	357
1706	357
1707	356
1708	355
1709	353
1710	356
1711	358
1712	353
1713	351
1714	352
1715	350
1716	351
1717	352
1718	351
1719	349
1720	346
1721	347
1722	347
1723	346
1724	345
1725	348
1726	346
1727	347
1728	343
1729	344
1730	344
1731	342
1732	342
1733	342
1734	335
1735	341
1736	343
1737	344
1738	341
1739	339
1740	339
1741	339
1742	336
1743	333
1744	336
1745	339
1746	335
1747	342
1748	340
1749	341
1750	340
1751	338
1752	335
1753	333
1754	331
1755	330
1756	330
1757	331
1758	334
1759	335
1760	336
1761	333
1762	336
1763	342
1764	343
1765	345
1766	344
1767	353
1768	351
1769	352
1770	348
1771	345
1772	342
1773	343
1774	346
1775	345
1776	342
1777	343
1778	343
1779	344
1780	345
1781	346
1782	343
1783	344
1784	337
1785	339
1786	340
1787	339
1788	342
1789	339
1790	340
1791	341
1792	345
1793	345
1794	342
1795	339
1796	339
1797	340
1798	337
1799	338
1800	340
1801	337
1802	338
1803	340
1804	339
1805	339
1806	339
1807	337
1808	337
1809	332
1810	330
1811	333
1812	333
1813	331
1814	329
1815	329
1816	331
1817	331
1818	330
1819	328
1820	327
1821	328
1822	324
1823	326
1824	325
1825	322
1826	317
1827	317
1828	315
1829	318
1830	322
1831	322
1832	316
1833	316
1834	317
1835	319
1836	319
1837	319
1838	319
1839	323
1840	319
1841	320
1842	319
1843	314
1844	313
1845	314
1846	314
1847	315
1848	316
1849	320
1850	318
1851	316
1852	313
1853	313
1854	317
1855	315
1856	312
1857	313
1858	313
1859	316
1860	313
1861	313
1862	314
1863	314
1864	315
1865	320
1866	320
1867	321
1868	325
1869	323
1870	325
1871	323
1872	323
1873	321
1874	323
1875	323
1876	324
1877	323
1878	324
1879	322
1880	325
1881	325
1882	325
1883	327
1884	329
1885	324
1886	324
1887	318
1888	318
1889	317
1890	318
1891	318
1892	323
1893	325
1894	325
1895	323
1896	320
1897	313
1898	313
1899	313
1900	314
1901	316
1902	315
1903	317
1904	318
1905	318
1906	317
1907	314
1908	313
1909	314
1910	313
1911	316
1912	312
1913	309
1914	307
1915	314
1916	318
1917	308
1918	306
1919	306
1920	311
1921	314
1922	314
1923	317
1924	320
1925	325
1926	326
1927	325
1928	324
1929	325
1930	322
1931	323
1932	326
1933	324
1934	326
1935	324
1936	326
1937	325
1938	323
1939	324
1940	322
1941	321
1942	317
1943	317
1944	320
1945	322
1946	323
1947	321
1948	322
1949	320
1950	321
1951	321
1952	315
1953	320
1954	319
1955	319
1956	320
1957	323
1958	322
1959	323
1960	324
1961	327
1962	327
1963	326
1964	327
1965	329
1966	327
1967	329
1968	328
1969	327
1970	330
1971	332
1972	333
1973	333
1974	335
1975	338
1976	335
1977	336
1978	337
1979	335
1980	332
1981	332
1982	334
1983	333
1984	332
1985	331
1986	333
1987	332
1988	336
1989	332
1990	331
1991	329
1992	332
1993	330
1994	330
1995	333
1996	331
1997	328
1998	327
1999	326
[truncated: 157,715 more rows]

## Sheet: L. coco
Genomic_Position	Sequencing _Depth
1	510
2	519
3	523
4	525
5	538
6	543
7	546
8	552
9	556
10	565
11	569
12	581
13	583
14	588
15	597
16	598
17	601
18	606
19	613
20	622
21	627
22	629
23	631
24	635
25	637
26	642
27	651
28	655
29	663
30	665
31	670
32	675
33	675
34	684
35	686
36	685
37	686
38	692
39	700
40	703
41	709
42	716
43	712
44	705
45	702
46	705
47	700
48	704
49	705
50	706
51	705
52	703
53	705
54	709
55	703
56	697
57	701
58	698
59	694
60	695
61	699
62	709
63	707
64	715
65	708
66	707
67	707
68	706
69	705
70	707
71	708
72	713
73	711
74	713
75	708
76	711
77	710
78	715
79	719
80	719
81	716
82	722
83	722
84	726
85	733
86	735
87	740
88	741
89	743
90	741
91	746
92	748
93	742
94	744
95	740
96	736
97	736
98	741
99	738
100	736
101	732
102	727
103	728
104	732
105	726
106	733
107	735
108	742
109	750
110	751
111	753
112	759
113	758
114	769
115	769
116	769
117	773
118	778
119	777
120	774
121	777
122	775
123	771
124	770
125	768
126	765
127	764
128	761
129	764
130	769
131	770
132	769
133	770
134	768
135	769
136	773
137	770
138	779
139	782
140	783
141	787
142	787
143	791
144	784
145	786
146	786
147	786
148	790
149	788
150	787
151	782
152	778
153	788
154	787
155	776
156	773
157	774
158	773
159	778
160	775
161	773
162	768
163	772
164	772
165	767
166	773
167	775
168	773
169	770
170	763
171	766
172	770
173	773
174	775
175	786
176	788
177	783
178	786
179	783
180	782
181	782
182	783
183	784
184	781
185	785
186	789
187	793
188	796
189	788
190	792
191	788
192	778
193	783
194	782
195	786
196	781
197	787
198	786
199	786
200	788
201	784
202	790
203	791
204	788
205	789
206	792
207	793
208	793
209	801
210	804
211	803
212	796
213	797
214	792
215	799
216	804
217	806
218	810
219	811
220	808
221	810
222	804
223	805
224	803
225	801
226	795
227	798
228	794
229	790
230	793
231	793
232	794
233	796
234	797
235	786
236	789
237	784
238	786
239	787
240	791
241	783
242	783
243	784
244	782
245	786
246	789
247	788
248	784
249	783
250	783
251	780
252	781
253	781
254	776
255	776
256	774
257	763
258	761
259	761
260	758
261	755
262	744
263	744
264	743
265	743
266	747
267	747
268	745
269	744
270	744
271	740
272	737
273	736
274	737
275	738
276	737
277	748
278	744
279	742
280	741
281	741
282	739
283	739
284	742
285	740
286	740
287	741
288	740
289	741
290	743
291	741
292	740
293	743
294	742
295	742
296	745
297	748
298	743
299	742
300	745
301	744
302	741
303	733
304	737
305	742
306	750
307	752
308	754
309	750
310	747
311	745
312	745
313	739
314	738
315	743
316	742
317	741
318	741
319	739
320	743
321	737
322	738
323	740
324	741
325	730
326	735
327	736
328	734
329	730
330	731
331	728
332	721
333	720
334	720
335	719
336	720
337	719
338	716
339	717
340	712
341	712
342	714
343	706
344	711
345	712
346	712
347	706
348	705
349	713
350	713
351	721
352	716
353	716
354	718
355	722
356	720
357	720
358	724
359	727
360	726
361	727
362	732
363	736
364	740
365	732
366	729
367	733
368	726
369	728
370	733
371	730
372	731
373	731
374	736
375	738
376	740
377	737
378	738
379	739
380	739
381	734
382	729
383	725
384	724
385	724
386	730
387	731
388	732
389	733
390	730
391	738
392	736
393	734
394	734
395	735
396	737
397	742
398	744
399	745
400	743
401	746
402	750
403	749
404	755
405	754
406	752
407	757
408	756
409	752
410	753
411	754
412	761
413	764
414	762
415	758
416	757
417	755
418	756
419	756
420	758
421	759
422	762
423	762
424	759
425	757
426	761
427	755
428	757
429	757
430	755
431	756
432	762
433	761
434	764
435	768
436	767
437	767
438	760
439	761
440	761
441	762
442	761
443	759
444	763
445	765
446	760
447	758
448	769
449	774
450	769
451	770
452	768
453	761
454	760
455	753
456	751
457	746
458	747
459	749
460	750
461	762
462	768
463	772
464	778
465	772
466	772
467	773
468	781
469	784
470	786
471	797
472	803
473	800
474	789
475	791
476	796
477	799
478	802
479	806
480	808
481	813
482	816
483	818
484	812
485	810
486	808
487	808
488	812
489	813
490	818
491	817
492	818
493	817
494	809
495	809
496	810
497	814
498	817
499	821
500	826
501	830
502	835
503	841
504	840
505	844
506	850
507	849
508	845
509	839
510	838
511	835
512	835
513	831
514	828
515	825
516	821
517	823
518	824
519	825
520	821
521	821
522	823
523	822
524	821
525	824
526	820
527	823
528	828
529	826
530	832
531	838
532	840
533	844
534	845
535	849
536	851
537	853
538	852
539	851
540	851
541	847
542	850
543	850
544	857
545	851
546	848
547	842
548	843
549	847
550	856
551	860
552	859
553	863
554	859
555	859
556	860
557	860
558	869
559	869
560	871
561	876
562	873
563	873
564	879
565	884
566	885
567	888
568	891
569	895
570	900
571	902
572	900
573	902
574	902
575	903
576	905
577	902
578	904
579	903
580	907
581	905
582	899
583	910
584	907
585	909
586	913
587	916
588	917
589	918
590	916
591	913
592	911
593	912
594	914
595	912
596	917
597	919
598	909
599	911
600	916
601	921
602	925
603	929
604	927
605	925
606	922
607	924
608	921
609	919
610	922
611	915
612	910
613	909
614	900
615	902
616	904
617	899
618	894
619	891
620	891
621	883
622	885
623	885
624	889
625	892
626	882
627	877
628	870
629	874
630	872
631	876
632	881
633	879
634	882
635	881
636	888
637	895
638	895
639	900
640	898
641	902
642	903
643	903
644	905
645	912
646	918
647	916
648	914
649	902
650	893
651	885
652	881
653	880
654	885
655	878
656	874
657	877
658	881
659	879
660	881
661	884
662	882
663	883
664	885
665	896
666	896
667	888
668	886
669	880
670	886
671	889
672	887
673	892
674	884
675	882
676	888
677	886
678	880
679	881
680	873
681	878
682	877
683	881
684	880
685	877
686	873
687	876
688	881
689	876
690	873
691	870
692	870
693	870
694	863
695	868
696	867
697	875
698	887
699	885
700	881
701	878
702	876
703	879
704	883
705	884
706	888
707	888
708	876
709	880
710	877
711	869
712	872
713	875
714	868
715	867
716	866
717	865
718	864
719	859
720	860
721	864
722	859
723	860
724	863
725	867
726	865
727	870
728	867
729	869
730	871
731	873
732	874
733	872
734	869
735	865
736	858
737	865
738	867
739	869
740	870
741	870
742	873
743	872
744	870
745	875
746	875
747	874
748	871
749	869
750	869
751	864
752	861
753	861
754	864
755	866
756	862
757	861
758	866
759	869
760	868
761	863
762	865
763	865
764	871
765	871
766	869
767	876
768	874
769	875
770	872
771	875
772	863
773	868
774	868
775	867
776	867
777	871
778	878
779	868
780	868
781	862
782	858
783	866
784	867
785	875
786	867
787	860
788	860
789	854
790	854
791	848
792	845
793	842
794	843
795	836
796	835
797	840
798	841
799	838
800	842
801	849
802	845
803	841
804	834
805	836
806	839
807	838
808	834
809	830
810	829
811	827
812	828
813	832
814	838
815	829
816	835
817	840
818	843
819	847
820	841
821	839
822	840
823	835
824	841
825	846
826	840
827	845
828	847
829	851
830	854
831	846
832	848
833	842
834	845
835	843
836	843
837	844
838	840
839	837
840	839
841	848
842	844
843	845
844	846
845	846
846	843
847	847
848	836
849	835
850	829
851	830
852	829
853	824
854	821
855	824
856	822
857	821
858	820
859	817
860	816
861	824
862	823
863	823
864	824
865	823
866	823
867	819
868	819
869	822
870	818
871	812
872	816
873	822
874	820
875	815
876	823
877	818
878	822
879	824
880	819
881	820
882	823
883	819
884	818
885	820
886	825
887	821
888	820
889	817
890	816
891	813
892	816
893	815
894	812
895	808
896	808
897	806
898	812
899	813
900	813
901	812
902	808
903	809
904	807
905	808
906	816
907	813
908	810
909	806
910	805
911	809
912	805
913	812
914	808
915	811
916	807
917	802
918	802
919	804
920	805
921	804
922	810
923	808
924	811
925	813
926	814
927	817
928	822
929	829
930	834
931	832
932	836
933	835
934	841
935	839
936	838
937	840
938	837
939	843
940	842
941	845
942	848
943	852
944	854
945	859
946	853
947	847
948	843
949	849
950	857
951	852
952	851
953	847
954	847
955	846
956	850
957	849
958	847
959	848
960	850
961	851
962	847
963	848
964	841
965	845
966	840
967	840
968	836
969	834
970	837
971	839
972	837
973	845
974	842
975	838
976	839
977	841
978	841
979	836
980	830
981	830
982	830
983	831
984	830
985	832
986	833
987	828
988	828
989	833
990	837
991	832
992	835
993	834
994	834
995	833
996	839
997	828
998	827
999	825
1000	832
1001	835
1002	840
1003	846
1004	853
1005	849
1006	847
1007	845
1008	852
1009	853
1010	857
1011	855
1012	852
1013	851
1014	852
1015	851
1016	858
1017	860
1018	860
1019	864
1020	862
1021	872
1022	875
1023	870
1024	871
1025	870
1026	863
1027	860
1028	863
1029	866
1030	868
1031	870
1032	868
1033	872
1034	877
1035	878
1036	876
1037	874
1038	873
1039	874
1040	877
1041	879
1042	877
1043	879
1044	878
1045	878
1046	877
1047	884
1048	884
1049	887
1050	883
1051	880
1052	885
1053	886
1054	892
1055	891
1056	888
1057	886
1058	881
1059	886
1060	893
1061	895
1062	897
1063	889
1064	888
1065	892
1066	906
1067	910
1068	908
1069	907
1070	915
1071	913
1072	911
1073	912
1074	910
1075	909
1076	906
1077	906
1078	899
1079	893
1080	893
1081	900
1082	896
1083	890
1084	885
1085	882
1086	883
1087	878
1088	881
1089	880
1090	883
1091	880
1092	879
1093	876
1094	875
1095	870
1096	876
1097	880
1098	883
1099	877
1100	867
1101	866
1102	866
1103	868
1104	871
1105	875
1106	873
1107	875
1108	880
1109	883
1110	876
1111	877
1112	879
1113	874
1114	882
1115	885
1116	886
1117	880
1118	885
1119	887
1120	885
1121	888
1122	893
1123	888
1124	891
1125	894
1126	893
1127	890
1128	888
1129	891
1130	889
1131	892
1132	891
1133	891
1134	891
1135	887
1136	890
1137	891
1138	889
1139	887
1140	886
1141	883
1142	881
1143	879
1144	880
1145	876
1146	878
1147	879
1148	883
1149	887
1150	888
1151	888
1152	881
1153	876
1154	868
1155	873
1156	872
1157	872
1158	867
1159	862
1160	861
1161	860
1162	865
1163	867
1164	867
1165	872
1166	865
1167	867
1168	867
1169	863
1170	863
1171	854
1172	855
1173	854
1174	855
1175	860
1176	857
1177	862
1178	867
1179	861
1180	863
1181	859
1182	864
1183	855
1184	851
1185	851
1186	858
1187	862
1188	859
1189	857
1190	850
1191	847
1192	846
1193	841
1194	843
1195	848
1196	852
1197	846
1198	842
1199	842
1200	846
1201	844
1202	842
1203	843
1204	837
1205	834
1206	836
1207	842
1208	841
1209	841
1210	837
1211	835
1212	837
1213	839
1214	841
1215	832
1216	819
1217	817
1218	819
1219	820
1220	811
1221	815
1222	814
1223	810
1224	810
1225	810
1226	814
1227	814
1228	815
1229	816
1230	813
1231	805
1232	804
1233	808
1234	816
1235	812
1236	816
1237	821
1238	821
1239	814
1240	815
1241	819
1242	821
1243	823
1244	819
1245	819
1246	819
1247	818
1248	819
1249	823
1250	822
1251	831
1252	832
1253	832
1254	830
1255	824
1256	820
1257	816
1258	816
1259	814
1260	822
1261	817
1262	815
1263	814
1264	812
1265	810
1266	814
1267	816
1268	810
1269	810
1270	813
1271	806
1272	800
1273	796
1274	798
1275	801
1276	798
1277	796
1278	795
1279	791
1280	798
1281	796
1282	794
1283	795
1284	797
1285	801
1286	800
1287	800
1288	805
1289	805
1290	807
1291	812
1292	812
1293	809
1294	810
1295	816
1296	815
1297	818
1298	816
1299	813
1300	813
1301	808
1302	815
1303	813
1304	816
1305	811
1306	818
1307	827
1308	829
1309	838
1310	834
1311	831
1312	828
1313	825
1314	825
1315	824
1316	824
1317	821
1318	823
1319	825
1320	826
1321	831
1322	828
1323	831
1324	830
1325	828
1326	836
1327	841
1328	831
1329	830
1330	828
1331	825
1332	821
1333	838
1334	838
1335	840
1336	834
1337	832
1338	835
1339	835
1340	838
1341	841
1342	839
1343	839
1344	836
1345	836
1346	835
1347	832
1348	837
1349	835
1350	830
1351	829
1352	829
1353	827
1354	827
1355	826
1356	823
1357	829
1358	831
1359	827
1360	827
1361	824
1362	819
1363	816
1364	818
1365	817
1366	822
1367	822
1368	829
1369	833
1370	835
1371	830
1372	828
1373	830
1374	826
1375	835
1376	834
1377	833
1378	831
1379	837
1380	840
1381	844
1382	842
1383	853
1384	845
1385	847
1386	850
1387	852
1388	847
1389	848
1390	846
1391	843
1392	843
1393	845
1394	846
1395	847
1396	845
1397	842
1398	841
1399	840
1400	839
1401	835
1402	834
1403	831
1404	830
1405	836
1406	839
1407	843
1408	841
1409	844
1410	839
1411	840
1412	848
1413	850
1414	844
1415	841
1416	835
1417	829
1418	833
1419	830
1420	826
1421	831
1422	836
1423	846
1424	841
1425	834
1426	837
1427	839
1428	839
1429	840
1430	838
1431	838
1432	844
1433	853
1434	850
1435	852
1436	851
1437	853
1438	852
1439	858
1440	860
1441	852
1442	860
1443	865
1444	862
1445	858
1446	854
1447	850
1448	848
1449	853
1450	845
1451	852
1452	851
1453	855
1454	854
1455	858
1456	850
1457	847
1458	847
1459	841
1460	839
1461	843
1462	840
1463	836
1464	836
1465	842
1466	843
1467	841
1468	837
1469	833
1470	829
1471	827
1472	829
1473	821
1474	820
1475	830
1476	826
1477	823
1478	825
1479	832
1480	832
1481	834
1482	835
1483	821
1484	823
1485	820
1486	819
1487	818
1488	819
1489	821
1490	822
1491	824
1492	827
1493	832
1494	833
1495	826
1496	827
1497	827
1498	824
1499	828
1500	831
1501	832
1502	833
1503	830
1504	831
1505	835
1506	830
1507	819
1508	820
1509	824
1510	823
1511	835
1512	839
1513	842
1514	843
1515	846
1516	844
1517	845
1518	834
1519	835
1520	837
1521	837
1522	842
1523	844
1524	844
1525	838
1526	835
1527	830
1528	834
1529	828
1530	827
1531	824
1532	829
1533	823
1534	826
1535	821
1536	822
1537	814
1538	814
1539	811
1540	814
1541	820
1542	816
1543	814
1544	812
1545	815
1546	813
1547	812
1548	812
1549	813
1550	817
1551	812
1552	812
1553	813
1554	812
1555	809
1556	802
1557	801
1558	809
1559	807
1560	804
1561	804
1562	799
1563	800
1564	802
1565	805
1566	812
1567	817
1568	813
1569	814
1570	815
1571	810
1572	808
1573	802
1574	803
1575	802
1576	805
1577	804
1578	801
1579	801
1580	802
1581	804
1582	798
1583	795
1584	805
1585	800
1586	796
1587	795
1588	795
1589	791
1590	792
1591	794
1592	787
1593	789
1594	793
1595	800
1596	800
1597	804
1598	810
1599	813
1600	820
1601	815
1602	812
1603	810
1604	812
1605	814
1606	819
1607	820
1608	821
1609	823
1610	829
1611	830
1612	834
1613	842
1614	842
1615	834
1616	829
1617	834
1618	832
1619	832
1620	833
1621	828
1622	823
1623	829
1624	831
1625	827
1626	826
1627	820
1628	820
1629	816
1630	819
1631	824
1632	821
1633	823
1634	822
1635	819
1636	819
1637	814
1638	809
1639	806
1640	805
1641	799
1642	802
1643	801
1644	806
1645	812
1646	808
1647	808
1648	813
1649	807
1650	809
1651	816
1652	820
1653	822
1654	830
1655	832
1656	837
1657	835
1658	841
1659	835
1660	839
1661	830
1662	828
1663	824
1664	819
1665	817
1666	816
1667	814
1668	820
1669	813
1670	812
1671	819
1672	814
1673	811
1674	813
1675	807
1676	806
1677	809
1678	802
1679	805
1680	807
1681	807
1682	804
1683	801
1684	796
1685	800
1686	793
1687	796
1688	797
1689	800
1690	794
1691	793
1692	798
1693	801
1694	799
1695	796
1696	794
1697	794
1698	794
1699	797
1700	792
1701	791
1702	795
1703	796
1704	800
1705	802
1706	804
1707	805
1708	797
1709	793
1710	795
1711	797
1712	794
1713	795
1714	793
1715	793
1716	789
1717	790
1718	789
1719	795
1720	798
1721	797
1722	795
1723	794
1724	795
1725	794
1726	786
1727	786
1728	789
1729	790
1730	788
1731	783
1732	791
1733	788
1734	779
1735	778
1736	781
1737	779
1738	774
1739	775
1740	770
1741	767
1742	772
1743	769
1744	764
1745	757
1746	760
1747	758
1748	757
1749	754
1750	752
1751	753
1752	756
1753	758
1754	756
1755	759
1756	761
1757	760
1758	755
1759	758
1760	758
1761	754
1762	752
1763	756
1764	755
1765	759
1766	759
1767	759
1768	762
1769	763
1770	767
1771	766
1772	771
1773	771
1774	777
1775	775
1776	776
1777	775
1778	779
1779	778
1780	778
1781	779
1782	775
1783	773
1784	770
1785	775
1786	780
1787	781
1788	780
1789	781
1790	786
1791	786
1792	784
1793	784
1794	782
1795	774
1796	778
1797	780
1798	775
1799	777
1800	776
1801	771
1802	768
1803	763
1804	756
1805	751
1806	751
1807	753
1808	747
1809	747
1810	744
1811	746
1812	745
1813	745
1814	744
1815	746
1816	747
1817	749
1818	745
1819	745
1820	742
1821	735
1822	733
1823	735
1824	738
1825	742
1826	741
1827	738
1828	737
1829	734
1830	726
1831	723
1832	724
1833	723
1834	724
1835	725
1836	727
1837	722
1838	727
1839	723
1840	733
1841	731
1842	729
1843	729
1844	729
1845	733
1846	732
1847	732
1848	737
1849	732
1850	732
1851	732
1852	727
1853	729
1854	729
1855	728
1856	732
1857	732
1858	734
1859	737
1860	735
1861	738
1862	737
1863	739
1864	737
1865	741
1866	751
1867	748
1868	750
1869	751
1870	751
1871	750
1872	750
1873	758
1874	757
1875	758
1876	763
1877	758
1878	763
1879	765
1880	763
1881	762
1882	752
1883	753
1884	753
1885	755
1886	760
1887	765
1888	773
1889	771
1890	771
1891	774
1892	771
1893	766
1894	770
1895	768
1896	767
1897	768
1898	767
1899	767
1900	773
1901	775
1902	775
1903	775
1904	776
1905	768
1906	758
1907	754
1908	756
1909	756
1910	757
1911	758
1912	760
1913	756
1914	757
1915	758
1916	762
1917	758
1918	758
1919	764
1920	765
1921	775
1922	771
1923	774
1924	769
1925	768
1926	764
1927	771
1928	765
1929	767
1930	763
1931	758
1932	762
1933	761
1934	769
1935	771
1936	765
1937	763
1938	763
1939	763
1940	763
1941	777
1942	779
1943	777
1944	778
1945	782
1946	779
1947	776
1948	780
1949	777
1950	775
1951	777
1952	775
1953	779
1954	777
1955	775
1956	777
1957	777
1958	779
1959	778
1960	783
1961	782
1962	782
1963	780
1964	780
1965	785
1966	787
1967	788
1968	790
1969	788
1970	789
1971	791
1972	791
1973	787
1974	782
1975	775
1976	783
1977	788
1978	788
1979	789
1980	794
1981	801
1982	797
1983	799
1984	798
1985	796
1986	798
1987	797
1988	798
1989	805
1990	797
1991	796
1992	795
1993	792
1994	794
1995	788
1996	790
1997	793
1998	789
1999	792
[truncated: 157,829 more rows]

## Sheet: L. hodgsonii
Genomic_Position	Sequencing _Depth
1	176
2	181
3	182
4	184
5	187
6	190
7	191
8	193
9	196
10	199
11	205
12	207
13	207
14	208
15	208
16	209
17	211
18	212
19	212
20	215
21	215
22	216
23	218
24	219
25	220
26	221
27	223
28	223
29	226
30	228
31	226
32	232
33	233
34	235
35	237
36	235
37	236
38	237
39	237
40	237
41	236
42	235
43	237
44	236
45	237
46	238
47	237
48	239
49	240
50	240
51	238
52	238
53	240
54	243
55	244
56	245
57	246
58	249
59	248
60	250
61	251
62	254
63	255
64	257
65	257
66	256
67	258
68	255
69	257
70	256
71	258
72	260
73	260
74	261
75	259
76	259
77	262
78	262
79	260
80	261
81	261
82	262
83	263
84	266
85	264
86	268
87	267
88	271
89	270
90	272
91	272
92	272
93	271
94	273
95	272
96	270
97	272
98	271
99	271
100	270
101	267
102	268
103	267
104	266
105	264
106	265
107	267
108	266
109	269
110	267
111	267
112	267
113	264
114	273
115	275
116	273
117	277
118	276
119	278
120	276
121	277
122	277
123	279
124	278
125	283
126	285
127	286
128	281
129	279
130	280
131	281
132	279
133	279
134	283
135	278
136	283
137	285
138	283
139	287
140	289
141	289
142	291
143	288
144	292
145	295
146	292
147	290
148	289
149	292
150	291
151	290
152	288
153	292
154	290
155	288
156	286
157	286
158	286
159	285
160	282
161	279
162	279
163	279
164	283
165	283
166	283
167	285
168	286
169	288
170	286
171	287
172	289
173	287
174	286
175	286
176	285
177	284
178	280
179	278
180	276
181	279
182	273
183	274
184	275
185	274
186	276
187	275
188	273
189	274
190	277
191	279
192	277
193	277
194	282
195	284
196	283
197	283
198	285
199	289
200	288
201	292
202	297
203	301
204	298
205	299
206	301
207	301
208	299
209	297
210	299
211	297
212	294
213	294
214	291
215	291
216	292
217	290
218	286
219	287
220	289
221	293
222	291
223	291
224	290
225	289
226	292
227	291
228	289
229	291
230	286
231	284
232	282
233	281
234	280
235	281
236	282
237	281
238	280
239	284
240	284
241	285
242	288
243	293
244	290
245	289
246	288
247	287
248	290
249	290
250	291
251	291
252	290
253	289
254	291
255	292
256	287
257	285
258	285
259	282
260	284
261	286
262	287
263	287
264	278
265	278
266	278
267	275
268	274
269	272
270	272
271	271
272	270
273	268
274	268
275	264
276	263
277	261
278	262
279	267
280	265
281	266
282	265
283	268
284	264
285	265
286	265
287	265
288	264
289	262
290	261
291	263
292	259
293	262
294	264
295	262
296	268
297	268
298	269
299	267
300	266
301	269
302	271
303	267
304	267
305	270
306	271
307	270
308	270
309	270
310	273
311	272
312	271
313	272
314	272
315	273
316	272
317	270
318	269
319	271
320	275
321	275
322	272
323	273
324	274
325	273
326	273
327	274
328	274
329	274
330	277
331	274
332	275
333	273
334	272
335	271
336	273
337	273
338	275
339	277
340	276
341	279
342	279
343	279
344	274
345	272
346	275
347	273
348	269
349	267
350	264
351	261
352	256
353	255
354	257
355	256
356	255
357	256
358	257
359	257
360	253
361	260
362	262
363	262
364	261
365	262
366	264
367	265
368	266
369	265
370	262
371	258
372	259
373	262
374	265
375	265
376	263
377	261
378	267
379	265
380	271
381	270
382	270
383	269
384	267
385	269
386	266
387	266
388	257
389	255
390	253
391	254
392	251
393	252
394	257
395	258
396	259
397	258
398	253
399	252
400	249
401	250
402	254
403	253
404	253
405	256
406	255
407	255
408	257
409	261
410	259
411	258
412	258
413	260
414	262
415	260
416	258
417	259
418	265
419	265
420	267
421	267
422	268
423	271
424	272
425	276
426	276
427	278
428	278
429	278
430	281
431	278
432	279
433	275
434	278
435	276
436	276
437	278
438	277
439	278
440	283
441	283
442	283
443	282
444	279
445	278
446	272
447	273
448	271
449	271
450	272
451	272
452	269
453	269
454	275
455	274
456	273
457	275
458	275
459	275
460	275
461	276
462	275
463	276
464	271
465	270
466	272
467	273
468	274
469	270
470	268
471	267
472	270
473	269
474	269
475	270
476	275
477	275
478	275
479	276
480	277
481	279
482	280
483	285
484	284
485	284
486	280
487	284
488	283
489	282
490	285
491	288
492	292
493	290
494	296
495	297
496	295
497	295
498	297
499	296
500	299
501	297
502	297
503	295
504	296
505	296
506	297
507	294
508	295
509	298
510	299
511	294
512	293
513	293
514	295
515	299
516	296
517	296
518	301
519	304
520	302
521	302
522	301
523	298
524	295
525	301
526	307
527	309
528	304
529	309
530	306
531	311
532	314
533	315
534	314
535	314
536	318
537	320
538	322
539	321
540	323
541	321
542	322
543	324
544	327
545	325
546	328
547	330
548	330
549	331
550	335
551	334
552	331
553	331
554	331
555	328
556	328
557	332
558	330
559	331
560	333
561	333
562	334
563	335
564	335
565	335
566	335
567	341
568	335
569	340
570	340
571	339
572	339
573	336
574	338
575	337
576	339
577	338
578	338
579	336
580	333
581	336
582	338
583	344
584	346
585	347
586	348
587	345
588	347
589	343
590	339
591	340
592	341
593	342
594	341
595	343
596	344
597	344
598	348
599	349
600	348
601	346
602	347
603	349
604	347
605	346
606	348
607	346
608	352
609	353
610	351
611	351
612	354
613	354
614	356
615	358
616	358
617	357
618	362
619	365
620	365
621	365
622	361
623	362
624	365
625	366
626	363
627	363
628	365
629	366
630	367
631	367
632	366
633	363
634	363
635	366
636	366
637	363
638	363
639	365
640	362
641	354
642	352
643	353
644	349
645	352
646	352
647	355
648	354
649	353
650	351
651	355
652	357
653	356
654	356
655	358
656	366
657	370
658	369
659	368
660	366
661	363
662	362
663	365
664	363
665	359
666	359
667	362
668	358
669	356
670	359
671	364
672	370
673	370
674	372
675	368
676	361
677	360
678	359
679	356
680	352
681	349
682	346
683	346
684	350
685	351
686	352
687	350
688	350
689	353
690	353
691	353
692	353
693	353
694	346
695	348
696	346
697	346
698	347
699	349
700	349
701	347
702	345
703	346
704	347
705	347
706	346
707	342
708	342
709	337
710	336
711	338
712	336
713	333
714	333
715	335
716	338
717	331
718	333
719	333
720	332
721	335
722	336
723	337
724	331
725	327
726	324
727	323
728	323
729	324
730	326
731	326
732	324
733	318
734	315
735	314
736	315
737	317
738	315
739	319
740	320
741	317
742	318
743	317
744	318
745	318
746	321
747	322
748	318
749	317
750	317
751	317
752	318
753	319
754	315
755	315
756	321
757	321
758	319
759	322
760	321
761	320
762	317
763	316
764	314
765	312
766	313
767	312
768	309
769	310
770	310
771	311
772	312
773	312
774	310
775	311
776	310
777	312
778	313
779	312
780	311
781	312
782	311
783	310
784	312
785	310
786	314
787	315
788	315
789	312
790	311
791	311
792	307
793	312
794	318
795	315
796	315
797	315
798	320
799	321
800	323
801	321
802	323
803	318
804	317
805	320
806	314
807	318
808	318
809	318
810	321
811	322
812	323
813	320
814	321
815	324
816	332
817	329
818	329
819	329
820	327
821	327
822	323
823	326
824	329
825	334
826	333
827	334
828	331
829	330
830	331
831	330
832	334
833	341
834	339
835	337
836	336
837	336
838	337
839	334
840	329
841	328
842	332
843	334
844	335
845	336
846	339
847	340
848	340
849	339
850	337
851	341
852	345
853	345
854	347
855	349
856	356
857	358
858	359
859	359
860	360
861	358
862	361
863	361
864	361
865	361
866	358
867	362
868	362
869	361
870	361
871	365
872	364
873	363
874	364
875	366
876	366
877	368
878	367
879	363
880	362
881	361
882	363
883	367
884	365
885	365
886	364
887	364
888	366
889	366
890	368
891	371
892	373
893	373
894	372
895	376
896	374
897	373
898	372
899	370
900	370
901	374
902	376
903	375
904	376
905	376
906	372
907	373
908	376
909	374
910	376
911	374
912	375
913	376
914	380
915	384
916	384
917	385
918	383
919	380
920	379
921	381
922	381
923	381
924	382
925	379
926	379
927	376
928	374
929	373
930	372
931	372
932	373
933	372
934	371
935	373
936	371
937	372
938	375
939	377
940	375
941	379
942	378
943	374
944	371
945	370
946	373
947	372
948	369
949	367
950	364
951	366
952	365
953	364
954	366
955	362
956	362
957	354
958	354
959	356
960	355
961	355
962	356
963	356
964	358
965	354
966	348
967	350
968	352
969	351
970	352
971	351
972	349
973	345
974	341
975	336
976	335
977	332
978	333
979	338
980	341
981	341
982	338
983	337
984	338
985	337
986	339
987	342
988	339
989	343
990	346
991	350
992	351
993	348
994	347
995	351
996	348
997	347
998	347
999	345
1000	344
1001	347
1002	345
1003	346
1004	347
1005	347
1006	339
1007	337
1008	337
1009	338
1010	337
1011	338
1012	338
1013	340
1014	342
1015	341
1016	344
1017	342
1018	340
1019	339
1020	340
1021	344
1022	343
1023	339
1024	342
1025	341
1026	339
1027	337
1028	336
1029	338
1030	337
1031	338
1032	336
1033	337
1034	338
1035	340
1036	342
1037	340
1038	341
1039	342
1040	340
1041	338
1042	336
1043	335
1044	339
1045	340
1046	344
1047	345
1048	347
1049	349
1050	351
1051	346
1052	346
1053	347
1054	350
1055	349
1056	348
1057	350
1058	348
1059	349
1060	349
1061	351
1062	354
1063	352
1064	348
1065	346
1066	344
1067	340
1068	340
1069	340
1070	339
1071	338
1072	340
1073	340
1074	337
1075	336
1076	338
1077	338
1078	337
1079	341
1080	339
1081	336
1082	334
1083	335
1084	334
1085	333
1086	333
1087	333
1088	332
1089	331
1090	334
1091	331
1092	330
1093	329
1094	325
1095	322
1096	319
1097	318
1098	316
1099	317
1100	319
1101	317
1102	315
1103	316
1104	314
1105	311
1106	312
1107	320
1108	320
1109	320
1110	321
1111	323
1112	320
1113	320
1114	321
1115	325
1116	327
1117	325
1118	323
1119	323
1120	322
1121	321
1122	324
1123	326
1124	328
1125	332
1126	333
1127	333
1128	333
1129	327
1130	324
1131	326
1132	329
1133	325
1134	325
1135	324
1136	330
1137	327
1138	332
1139	334
1140	332
1141	330
1142	329
1143	332
1144	333
1145	329
1146	330
1147	332
1148	331
1149	332
1150	333
1151	333
1152	331
1153	330
1154	329
1155	331
1156	335
1157	335
1158	339
1159	339
1160	342
1161	344
1162	342
1163	343
1164	340
1165	339
1166	339
1167	338
1168	339
1169	338
1170	338
1171	331
1172	331
1173	332
1174	330
1175	331
1176	331
1177	335
1178	337
1179	339
1180	342
1181	340
1182	343
1183	341
1184	339
1185	337
1186	334
1187	334
1188	333
1189	332
1190	332
1191	332
1192	334
1193	336
1194	332
1195	329
1196	329
1197	329
1198	328
1199	325
1200	324
1201	328
1202	329
1203	327
1204	324
1205	327
1206	329
1207	329
1208	329
1209	325
1210	325
1211	330
1212	327
1213	329
1214	330
1215	331
1216	333
1217	332
1218	333
1219	332
1220	335
1221	336
1222	335
1223	335
1224	335
1225	341
1226	339
1227	340
1228	340
1229	337
1230	339
1231	337
1232	339
1233	341
1234	342
1235	343
1236	343
1237	344
1238	341
1239	341
1240	338
1241	341
1242	342
1243	343
1244	343
1245	345
1246	344
1247	344
1248	344
1249	347
1250	347
1251	344
1252	348
1253	349
1254	352
1255	358
1256	356
1257	352
1258	352
1259	351
1260	346
1261	344
1262	345
1263	348
1264	346
1265	345
1266	343
1267	344
1268	344
1269	344
1270	346
1271	346
1272	345
1273	344
1274	344
1275	341
1276	339
1277	338
1278	337
1279	339
1280	340
1281	340
1282	338
1283	339
1284	339
1285	339
1286	339
1287	339
1288	333
1289	330
1290	330
1291	331
1292	332
1293	326
1294	326
1295	330
1296	328
1297	326
1298	326
1299	324
1300	324
1301	321
1302	319
1303	323
1304	323
1305	326
1306	321
1307	325
1308	321
1309	319
1310	321
1311	321
1312	320
1313	313
1314	316
1315	316
1316	313
1317	312
1318	311
1319	312
1320	312
1321	312
1322	313
1323	313
1324	313
1325	316
1326	316
1327	314
1328	311
1329	308
1330	308
1331	307
1332	304
1333	306
1334	307
1335	308
1336	311
1337	311
1338	311
1339	307
1340	306
1341	306
1342	305
1343	305
1344	307
1345	310
1346	310
1347	309
1348	307
1349	307
1350	309
1351	312
1352	311
1353	311
1354	310
1355	305
1356	308
1357	306
1358	303
1359	303
1360	307
1361	300
1362	299
1363	302
1364	304
1365	305
1366	304
1367	303
1368	301
1369	303
1370	300
1371	297
1372	299
1373	299
1374	302
1375	297
1376	298
1377	297
1378	299
1379	299
1380	299
1381	301
1382	303
1383	302
1384	303
1385	302
1386	303
1387	304
1388	304
1389	304
1390	308
1391	306
1392	305
1393	303
1394	303
1395	305
1396	307
1397	308
1398	308
1399	306
1400	302
1401	304
1402	302
1403	302
1404	300
1405	298
1406	298
1407	294
1408	296
1409	294
1410	295
1411	296
1412	296
1413	299
1414	300
1415	303
1416	301
1417	302
1418	302
1419	301
1420	301
1421	303
1422	301
1423	301
1424	299
1425	297
1426	297
1427	297
1428	296
1429	296
1430	298
1431	295
1432	296
1433	292
1434	294
1435	298
1436	303
1437	305
1438	310
1439	311
1440	312
1441	309
1442	305
1443	307
1444	307
1445	300
1446	299
1447	302
1448	302
1449	303
1450	305
1451	304
1452	306
1453	304
1454	305
1455	300
1456	302
1457	300
1458	301
1459	301
1460	303
1461	303
1462	305
1463	306
1464	306
1465	305
1466	306
1467	306
1468	307
1469	304
1470	302
1471	301
1472	301
1473	300
1474	301
1475	301
1476	302
1477	303
1478	302
1479	302
1480	303
1481	302
1482	305
1483	304
1484	303
1485	302
1486	299
1487	301
1488	301
1489	303
1490	304
1491	303
1492	302
1493	300
1494	298
1495	293
1496	294
1497	293
1498	295
1499	295
1500	295
1501	294
1502	297
1503	299
1504	300
1505	300
1506	299
1507	299
1508	299
1509	301
1510	295
1511	296
1512	295
1513	290
1514	290
1515	289
1516	290
1517	294
1518	295
1519	293
1520	296
1521	296
1522	296
1523	298
1524	298
1525	299
1526	301
1527	302
1528	302
1529	301
1530	299
1531	297
1532	293
1533	295
1534	292
1535	290
1536	294
1537	292
1538	291
1539	290
1540	286
1541	286
1542	286
1543	289
1544	291
1545	290
1546	286
1547	285
1548	286
1549	283
1550	285
1551	284
1552	282
1553	286
1554	287
1555	286
1556	286
1557	291
1558	291
1559	294
1560	297
1561	295
1562	294
1563	290
1564	290
1565	285
1566	286
1567	286
1568	284
1569	284
1570	287
1571	286
1572	285
1573	286
1574	286
1575	286
1576	287
1577	282
1578	282
1579	281
1580	279
1581	280
1582	281
1583	282
1584	280
1585	279
1586	271
1587	268
1588	263
1589	261
1590	258
1591	258
1592	259
1593	257
1594	256
1595	258
1596	257
1597	256
1598	256
1599	258
1600	255
1601	255
1602	258
1603	257
1604	255
1605	258
1606	259
1607	259
1608	261
1609	262
1610	259
1611	261
1612	259
1613	260
1614	257
1615	258
1616	257
1617	257
1618	256
1619	256
1620	258
1621	259
1622	261
1623	261
1624	261
1625	257
1626	255
1627	255
1628	255
1629	257
1630	256
1631	255
1632	253
1633	250
1634	249
1635	250
1636	251
1637	247
1638	252
1639	251
1640	251
1641	252
1642	251
1643	252
1644	255
1645	256
1646	255
1647	255
1648	255
1649	255
1650	253
1651	248
1652	244
1653	242
1654	244
1655	247
1656	244
1657	244
1658	253
1659	249
1660	252
1661	255
1662	257
1663	257
1664	254
1665	253
1666	250
1667	247
1668	247
1669	246
1670	245
1671	246
1672	245
1673	248
1674	246
1675	244
1676	240
1677	238
1678	238
1679	238
1680	238
1681	237
1682	241
1683	237
1684	235
1685	235
1686	229
1687	228
1688	227
1689	226
1690	229
1691	228
1692	230
1693	229
1694	229
1695	228
1696	230
1697	230
1698	233
1699	233
1700	231
1701	230
1702	231
1703	226
1704	222
1705	219
1706	219
1707	219
1708	223
1709	222
1710	222
1711	223
1712	223
1713	220
1714	219
1715	219
1716	219
1717	218
1718	217
1719	216
1720	212
1721	212
1722	212
1723	210
1724	209
1725	210
1726	211
1727	215
1728	214
1729	212
1730	210
1731	209
1732	208
1733	214
1734	213
1735	213
1736	216
1737	219
1738	218
1739	217
1740	217
1741	217
1742	217
1743	221
1744	221
1745	220
1746	220
1747	220
1748	222
1749	218
1750	219
1751	219
1752	216
1753	217
1754	214
1755	216
1756	213
1757	214
1758	217
1759	215
1760	214
1761	216
1762	218
1763	219
1764	220
1765	220
1766	222
1767	222
1768	222
1769	222
1770	219
1771	220
1772	217
1773	219
1774	218
1775	219
1776	221
1777	219
1778	219
1779	218
1780	218
1781	219
1782	218
1783	220
1784	219
1785	219
1786	223
1787	228
1788	225
1789	224
1790	224
1791	225
1792	226
1793	228
1794	231
1795	230
1796	233
1797	236
1798	233
1799	233
1800	233
1801	232
1802	233
1803	233
1804	230
1805	229
1806	229
1807	228
1808	219
1809	219
1810	218
1811	216
1812	214
1813	214
1814	215
1815	217
1816	221
1817	221
1818	222
1819	222
1820	219
1821	220
1822	217
1823	215
1824	215
1825	217
1826	217
1827	217
1828	218
1829	218
1830	219
1831	222
1832	216
1833	217
1834	216
1835	218
1836	218
1837	219
1838	219
1839	220
1840	218
1841	219
1842	220
1843	219
1844	221
1845	221
1846	219
1847	222
1848	216
1849	216
1850	217
1851	219
1852	217
1853	216
1854	216
1855	217
1856	218
1857	219
1858	217
1859	215
1860	211
1861	207
1862	209
1863	210
1864	211
1865	210
1866	211
1867	209
1868	211
1869	211
1870	210
1871	213
1872	212
1873	214
1874	217
1875	218
1876	219
1877	215
1878	216
1879	216
1880	216
1881	217
1882	217
1883	211
1884	211
1885	214
1886	211
1887	208
1888	210
1889	212
1890	212
1891	214
1892	212
1893	210
1894	210
1895	212
1896	215
1897	214
1898	212
1899	216
1900	216
1901	218
1902	219
1903	216
1904	216
1905	211
1906	212
1907	211
1908	210
1909	211
1910	211
1911	208
1912	206
1913	204
1914	207
1915	206
1916	207
1917	212
1918	213
1919	216
1920	218
1921	216
1922	215
1923	213
1924	213
1925	214
1926	214
1927	214
1928	215
1929	216
1930	213
1931	213
1932	216
1933	216
1934	219
1935	220
1936	217
1937	214
1938	212
1939	212
1940	212
1941	213
1942	214
1943	213
1944	208
1945	209
1946	205
1947	202
1948	207
1949	208
1950	206
1951	208
1952	210
1953	212
1954	212
1955	213
1956	214
1957	216
1958	218
1959	221
1960	224
1961	223
1962	228
1963	229
1964	226
1965	225
1966	221
1967	220
1968	221
1969	221
1970	226
1971	224
1972	229
1973	228
1974	230
1975	235
1976	237
1977	238
1978	239
1979	239
1980	238
1981	236
1982	237
1983	236
1984	237
1985	236
1986	238
1987	236
1988	238
1989	238
1990	238
1991	239
1992	239
1993	245
1994	242
1995	240
1996	242
1997	241
1998	241
1999	242
[truncated: 157,694 more rows]

## Sheet: L. phanerophlebia
Genomic_Position	Sequencing _Depth
1	172
2	174
3	178
4	180
5	180
6	180
7	181
8	183
9	187
10	193
11	193
12	194
13	194
14	194
15	194
16	195
17	196
18	199
19	201
20	204
21	206
22	207
23	208
24	208
25	210
26	210
27	213
28	214
29	214
30	214
31	217
32	217
33	217
34	219
35	219
36	222
37	222
38	223
39	223
40	224
41	224
42	222
43	222
44	223
45	222
46	221
47	220
48	222
49	221
50	217
51	216
52	219
53	221
54	220
55	223
56	222
57	228
58	226
59	227
60	226
61	226
62	224
63	227
64	227
65	230
66	230
67	228
68	227
69	227
70	227
71	227
72	228
73	225
74	225
75	224
76	222
77	224
78	225
79	224
80	223
81	226
82	227
83	225
84	223
85	223
86	222
87	220
88	219
89	219
90	218
91	220
92	222
93	220
94	220
95	216
96	215
97	214
98	215
99	216
100	216
101	214
102	212
103	214
104	214
105	210
106	208
107	207
108	205
109	204
110	205
111	206
112	206
113	205
114	202
115	202
116	202
117	205
118	202
119	202
120	204
121	203
122	202
123	201
124	198
125	202
126	203
127	205
128	205
129	206
130	204
131	204
132	204
133	203
134	202
135	200
136	201
137	202
138	201
139	203
140	203
141	203
142	203
143	203
144	203
145	204
146	204
147	203
148	202
149	199
150	199
151	199
152	197
153	194
154	192
155	193
156	195
157	196
158	199
159	193
160	189
161	195
162	198
163	201
164	205
165	206
166	206
167	207
168	206
169	205
170	204
171	204
172	207
173	211
174	217
175	215
176	215
177	215
178	216
179	216
180	216
181	214
182	214
183	216
184	215
185	218
186	214
187	214
188	213
189	213
190	212
191	211
192	208
193	208
194	206
195	205
196	206
197	206
198	205
199	205
200	206
201	206
202	205
203	206
204	204
205	204
206	204
207	205
208	210
209	210
210	210
211	209
212	208
213	208
214	213
215	210
216	210
217	210
218	210
219	210
220	208
221	207
222	207
223	207
224	207
225	206
226	210
227	208
228	207
229	210
230	211
231	208
232	205
233	203
234	202
235	204
236	204
237	204
238	206
239	208
240	207
241	205
242	205
243	204
244	207
245	209
246	210
247	208
248	207
249	207
250	205
251	208
252	209
253	212
254	212
255	213
256	213
257	215
258	214
259	215
260	217
261	216
262	217
263	215
264	217
265	221
266	224
267	225
268	225
269	227
270	224
271	224
272	224
273	227
274	227
275	224
276	224
277	224
278	225
279	228
280	229
281	230
282	227
283	227
284	225
285	224
286	224
287	222
288	220
289	220
290	220
291	217
292	216
293	215
294	217
295	221
296	221
297	221
298	222
299	220
300	220
301	220
302	222
303	223
304	223
305	221
306	219
307	217
308	218
309	219
310	219
311	217
312	218
313	218
314	216
315	217
316	218
317	218
318	216
319	216
320	217
321	218
322	217
323	214
324	210
325	213
326	214
327	215
328	216
329	218
330	219
331	220
332	219
333	219
334	222
335	217
336	218
337	219
338	220
339	222
340	219
341	216
342	216
343	218
344	220
345	222
346	222
347	221
348	220
349	221
350	222
351	223
352	223
353	221
354	220
355	220
356	220
357	222
358	219
359	222
360	220
361	217
362	219
363	217
364	213
365	212
366	213
367	212
368	212
369	210
370	212
371	212
372	211
373	211
374	211
375	211
376	210
377	211
378	211
379	210
380	210
381	210
382	213
383	213
384	214
385	211
386	212
387	214
388	214
389	212
390	214
391	218
392	218
393	221
394	221
395	221
396	222
397	222
398	224
399	225
400	226
401	225
402	224
403	220
404	221
405	223
406	222
407	224
408	227
409	229
410	225
411	228
412	228
413	229
414	232
415	229
416	225
417	224
418	225
419	229
420	230
421	227
422	227
423	226
424	228
425	229
426	231
427	234
428	233
429	231
430	234
431	233
432	233
433	234
434	234
435	235
436	234
437	234
438	239
439	237
440	239
441	238
442	239
443	239
444	239
445	237
446	238
447	240
448	237
449	237
450	237
451	236
452	235
453	234
454	235
455	237
456	239
457	243
458	241
459	240
460	239
461	242
462	242
463	243
464	248
465	242
466	240
467	239
468	241
469	247
470	250
471	252
472	250
473	248
474	251
475	249
476	250
477	250
478	253
479	254
480	254
481	253
482	253
483	256
484	260
485	260
486	260
487	260
488	260
489	259
490	259
491	261
492	263
493	265
494	267
495	267
496	270
497	272
498	272
499	273
500	271
501	269
502	269
503	271
504	271
505	272
506	274
507	277
508	277
509	275
510	275
511	278
512	278
513	279
514	281
515	285
516	286
517	286
518	286
519	290
520	291
521	289
522	289
523	289
524	291
525	294
526	293
527	292
528	292
529	292
530	292
531	292
532	291
533	291
534	290
535	296
536	296
537	295
538	289
539	290
540	286
541	284
542	281
543	278
544	275
545	275
546	275
547	277
548	279
549	278
550	281
551	280
552	281
553	284
554	285
555	284
556	283
557	285
558	286
559	284
560	287
561	290
562	289
563	288
564	286
565	289
566	290
567	290
568	287
569	285
570	284
571	286
572	288
573	286
574	285
575	285
576	282
577	280
578	280
579	279
580	276
581	278
582	280
583	280
584	280
585	278
586	278
587	277
588	271
589	272
590	271
591	274
592	279
593	283
594	285
595	282
596	281
597	280
598	281
599	281
600	281
601	281
602	280
603	278
604	275
605	273
606	276
607	276
608	276
609	275
610	277
611	277
612	275
613	277
614	280
615	280
616	280
617	278
618	280
619	277
620	279
621	279
622	288
623	291
624	293
625	293
626	295
627	297
628	291
629	288
630	288
631	292
632	293
633	291
634	288
635	291
636	289
637	287
638	288
639	288
640	289
641	289
642	290
643	286
644	283
645	282
646	280
647	282
648	285
649	284
650	286
651	285
652	284
653	278
654	281
655	278
656	276
657	273
658	275
659	273
660	273
661	269
662	268
663	270
664	275
665	270
666	271
667	272
668	274
669	277
670	282
671	281
672	280
673	281
674	280
675	281
676	282
677	282
678	283
679	288
680	287
681	287
682	286
683	285
684	289
685	280
686	276
687	275
688	277
689	276
690	279
691	280
692	283
693	283
694	288
695	287
696	284
697	285
698	282
699	284
700	281
701	280
702	282
703	279
704	276
705	277
706	282
707	278
708	276
709	276
710	274
711	272
712	271
713	272
714	271
715	272
716	270
717	272
718	275
719	276
720	277
721	275
722	275
723	278
724	278
725	282
726	287
727	286
728	285
729	287
730	288
731	289
732	288
733	291
734	293
735	293
736	294
737	294
738	296
739	295
740	295
741	296
742	296
743	294
744	290
745	291
746	292
747	289
748	288
749	288
750	289
751	290
752	291
753	290
754	288
755	291
756	288
757	286
758	286
759	285
760	286
761	289
762	291
763	287
764	285
765	285
766	286
767	288
768	287
769	284
770	282
771	280
772	272
773	269
774	272
775	274
776	276
777	274
778	278
779	281
780	280
781	281
782	282
783	280
784	283
785	281
786	279
787	277
788	277
789	277
790	280
791	282
792	282
793	283
794	282
795	281
796	280
797	282
798	280
799	282
800	281
801	282
802	280
803	281
804	277
805	277
806	280
807	281
808	282
809	283
810	282
811	284
812	284
813	283
814	279
815	279
816	276
817	276
818	276
819	273
820	270
821	270
822	277
823	275
824	276
825	272
826	272
827	272
828	272
829	272
830	274
831	276
832	274
833	276
834	275
835	279
836	281
837	281
838	280
839	281
840	280
841	280
842	278
843	280
844	279
845	279
846	281
847	283
848	284
849	283
850	282
851	282
852	277
853	274
854	273
855	274
856	268
857	267
858	271
859	273
860	273
861	277
862	277
863	277
864	277
865	276
866	274
867	272
868	270
869	270
870	270
871	268
872	267
873	265
874	267
875	263
876	262
877	265
878	267
879	268
880	269
881	272
882	274
883	271
884	272
885	271
886	276
887	278
888	278
889	283
890	284
891	284
892	280
893	279
894	281
895	281
896	281
897	284
898	283
899	286
900	284
901	285
902	285
903	286
904	285
905	282
906	282
907	281
908	281
909	281
910	278
911	275
912	274
913	275
914	274
915	275
916	275
917	277
918	276
919	276
920	277
921	280
922	280
923	279
924	279
925	277
926	273
927	273
928	271
929	268
930	271
931	266
932	262
933	265
934	264
935	263
936	264
937	270
938	272
939	272
940	274
941	272
942	276
943	278
944	281
945	282
946	284
947	282
948	283
949	278
950	276
951	274
952	276
953	275
954	276
955	279
956	279
957	279
958	280
959	281
960	282
961	282
962	285
963	287
964	290
965	291
966	291
967	290
968	289
969	290
970	291
971	290
972	285
973	283
974	285
975	286
976	286
977	285
978	286
979	284
980	284
981	282
982	282
983	281
984	281
985	278
986	277
987	279
988	281
989	279
990	279
991	276
992	276
993	275
994	270
995	271
996	276
997	277
998	279
999	282
1000	284
1001	284
1002	287
1003	289
1004	288
1005	286
1006	289
1007	290
1008	287
1009	288
1010	286
1011	284
1012	289
1013	289
1014	294
1015	294
1016	296
1017	297
1018	296
1019	299
1020	299
1021	302
1022	302
1023	305
1024	303
1025	302
1026	300
1027	299
1028	300
1029	301
1030	303
1031	302
1032	302
1033	301
1034	302
1035	302
1036	296
1037	295
1038	292
1039	289
1040	288
1041	290
1042	291
1043	291
1044	290
1045	293
1046	299
1047	297
1048	298
1049	297
1050	299
1051	299
1052	299
1053	302
1054	305
1055	309
1056	307
1057	308
1058	307
1059	308
1060	312
1061	311
1062	311
1063	311
1064	310
1065	309
1066	312
1067	311
1068	311
1069	309
1070	308
1071	304
1072	305
1073	305
1074	305
1075	306
1076	306
1077	306
1078	305
1079	305
1080	305
1081	307
1082	307
1083	305
1084	303
1085	303
1086	303
1087	300
1088	298
1089	301
1090	302
1091	303
1092	302
1093	301
1094	297
1095	300
1096	299
1097	295
1098	293
1099	294
1100	295
1101	296
1102	296
1103	295
1104	293
1105	293
1106	292
1107	296
1108	295
1109	294
1110	294
1111	294
1112	294
1113	298
1114	294
1115	292
1116	290
1117	295
1118	294
1119	295
1120	297
1121	299
1122	299
1123	302
1124	300
1125	300
1126	303
1127	303
1128	303
1129	303
1130	302
1131	301
1132	307
1133	305
1134	303
1135	303
1136	302
1137	299
1138	298
1139	302
1140	302
1141	307
1142	309
1143	309
1144	308
1145	309
1146	301
1147	299
1148	296
1149	293
1150	291
1151	297
1152	298
1153	297
1154	298
1155	304
1156	303
1157	301
1158	305
1159	304
1160	304
1161	303
1162	300
1163	300
1164	294
1165	292
1166	290
1167	290
1168	289
1169	284
1170	284
1171	282
1172	282
1173	282
1174	282
1175	283
1176	281
1177	283
1178	282
1179	280
1180	279
1181	278
1182	279
1183	279
1184	279
1185	283
1186	284
1187	283
1188	282
1189	283
1190	284
1191	282
1192	284
1193	282
1194	280
1195	282
1196	278
1197	277
1198	276
1199	273
1200	270
1201	273
1202	270
1203	266
1204	262
1205	260
1206	261
1207	263
1208	265
1209	266
1210	267
1211	270
1212	271
1213	274
1214	273
1215	271
1216	271
1217	272
1218	274
1219	280
1220	284
1221	284
1222	280
1223	282
1224	280
1225	279
1226	279
1227	278
1228	281
1229	280
1230	282
1231	282
1232	283
1233	283
1234	282
1235	282
1236	281
1237	279
1238	278
1239	276
1240	272
1241	270
1242	267
1243	264
1244	263
1245	262
1246	264
1247	265
1248	264
1249	263
1250	267
1251	270
1252	268
1253	270
1254	270
1255	268
1256	267
1257	263
1258	264
1259	263
1260	261
1261	258
1262	255
1263	252
1264	253
1265	252
1266	256
1267	256
1268	258
1269	257
1270	255
1271	252
1272	253
1273	250
1274	249
1275	247
1276	244
1277	244
1278	245
1279	244
1280	247
1281	249
1282	246
1283	246
1284	247
1285	248
1286	247
1287	248
1288	246
1289	245
1290	244
1291	241
1292	243
1293	242
1294	242
1295	238
1296	238
1297	238
1298	234
1299	235
1300	235
1301	231
1302	229
1303	229
1304	230
1305	228
1306	226
1307	228
1308	226
1309	231
1310	235
1311	239
1312	239
1313	240
1314	241
1315	244
1316	242
1317	243
1318	243
1319	247
1320	246
1321	249
1322	248
1323	247
1324	249
1325	248
1326	248
1327	245
1328	245
1329	245
1330	246
1331	248
1332	249
1333	250
1334	250
1335	248
1336	248
1337	251
1338	253
1339	251
1340	249
1341	248
1342	243
1343	243
1344	246
1345	245
1346	247
1347	248
1348	247
1349	247
1350	247
1351	247
1352	252
1353	252
1354	256
1355	256
1356	255
1357	256
1358	253
1359	255
1360	255
1361	256
1362	257
1363	255
1364	258
1365	261
1366	266
1367	265
1368	264
1369	260
1370	259
1371	260
1372	264
1373	267
1374	268
1375	270
1376	273
1377	277
1378	277
1379	279
1380	277
1381	279
1382	281
1383	282
1384	285
1385	283
1386	285
1387	286
1388	291
1389	290
1390	291
1391	294
1392	298
1393	304
1394	303
1395	303
1396	304
1397	303
1398	304
1399	307
1400	303
1401	304
1402	307
1403	304
1404	303
1405	303
1406	306
1407	306
1408	303
1409	306
1410	306
1411	308
1412	309
1413	312
1414	307
1415	310
1416	306
1417	302
1418	296
1419	296
1420	295
1421	296
1422	295
1423	298
1424	297
1425	300
1426	308
1427	307
1428	308
1429	312
1430	311
1431	311
1432	310
1433	312
1434	312
1435	318
1436	316
1437	317
1438	316
1439	314
1440	314
1441	313
1442	311
1443	313
1444	312
1445	319
1446	321
1447	325
1448	325
1449	324
1450	325
1451	325
1452	323
1453	321
1454	325
1455	324
1456	324
1457	322
1458	318
1459	314
1460	310
1461	307
1462	305
1463	304
1464	302
1465	297
1466	299
1467	297
1468	299
1469	300
1470	302
1471	300
1472	300
1473	302
1474	300
1475	300
1476	305
1477	306
1478	307
1479	311
1480	314
1481	314
1482	312
1483	312
1484	313
1485	312
1486	311
1487	310
1488	311
1489	309
1490	308
1491	307
1492	309
1493	311
1494	310
1495	307
1496	304
1497	305
1498	305
1499	305
1500	304
1501	305
1502	302
1503	306
1504	305
1505	302
1506	306
1507	307
1508	305
1509	301
1510	303
1511	300
1512	297
1513	295
1514	294
1515	295
1516	295
1517	298
1518	300
1519	299
1520	297
1521	297
1522	292
1523	287
1524	285
1525	280
1526	279
1527	276
1528	272
1529	274
1530	277
1531	275
1532	274
1533	273
1534	273
1535	274
1536	270
1537	272
1538	271
1539	272
1540	272
1541	269
1542	270
1543	265
1544	267
1545	265
1546	264
1547	265
1548	265
1549	261
1550	260
1551	259
1552	260
1553	259
1554	257
1555	258
1556	258
1557	256
1558	256
1559	253
1560	254
1561	251
1562	244
1563	245
1564	246
1565	244
1566	244
1567	246
1568	246
1569	245
1570	245
1571	247
1572	246
1573	245
1574	247
1575	243
1576	235
1577	237
1578	237
1579	230
1580	224
1581	221
1582	220
1583	217
1584	217
1585	218
1586	219
1587	217
1588	217
1589	217
1590	216
1591	214
1592	215
1593	216
1594	216
1595	213
1596	212
1597	212
1598	208
1599	207
1600	205
1601	204
1602	205
1603	207
1604	203
1605	205
1606	207
1607	207
1608	207
1609	204
1610	205
1611	204
1612	202
1613	202
1614	201
1615	198
1616	197
1617	197
1618	198
1619	198
1620	195
1621	192
1622	192
1623	191
1624	192
1625	194
1626	197
1627	201
1628	199
1629	197
1630	194
1631	195
1632	195
1633	195
1634	196
1635	196
1636	196
1637	197
1638	198
1639	198
1640	199
1641	199
1642	196
1643	193
1644	192
1645	191
1646	191
1647	190
1648	192
1649	192
1650	191
1651	190
1652	189
1653	184
1654	183
1655	188
1656	190
1657	188
1658	188
1659	189
1660	188
1661	191
1662	191
1663	192
1664	190
1665	190
1666	188
1667	189
1668	186
1669	186
1670	185
1671	185
1672	185
1673	185
1674	185
1675	186
1676	185
1677	187
1678	188
1679	184
1680	182
1681	179
1682	187
1683	188
1684	186
1685	185
1686	186
1687	184
1688	182
1689	182
1690	186
1691	190
1692	190
1693	193
1694	193
1695	192
1696	193
1697	191
1698	190
1699	193
1700	193
1701	193
1702	192
1703	191
1704	192
1705	191
1706	192
1707	194
1708	196
1709	196
1710	196
1711	198
1712	199
1713	196
1714	195
1715	194
1716	194
1717	195
1718	198
1719	195
1720	197
1721	195
1722	197
1723	198
1724	197
1725	198
1726	199
1727	197
1728	195
1729	195
1730	199
1731	202
1732	200
1733	200
1734	200
1735	198
1736	197
1737	199
1738	199
1739	199
1740	199
1741	199
1742	198
1743	197
1744	197
1745	196
1746	192
1747	192
1748	193
1749	194
1750	194
1751	193
1752	195
1753	204
1754	206
1755	206
1756	205
1757	206
1758	206
1759	205
1760	205
1761	206
1762	211
1763	214
1764	218
1765	225
1766	227
1767	229
1768	232
1769	232
1770	233
1771	230
1772	230
1773	231
1774	230
1775	229
1776	226
1777	215
1778	215
1779	216
1780	217
1781	217
1782	218
1783	218
1784	216
1785	216
1786	216
1787	215
1788	215
1789	216
1790	216
1791	216
1792	217
1793	217
1794	220
1795	220
1796	219
1797	220
1798	218
1799	217
1800	218
1801	221
1802	223
1803	224
1804	222
1805	220
1806	218
1807	217
1808	215
1809	216
1810	216
1811	215
1812	214
1813	214
1814	214
1815	212
1816	214
1817	213
1818	214
1819	214
1820	214
1821	212
1822	211
1823	211
1824	212
1825	209
1826	206
1827	205
1828	204
1829	201
1830	201
1831	205
1832	197
1833	197
1834	195
1835	194
1836	196
1837	196
1838	195
1839	195
1840	195
1841	197
1842	194
1843	191
1844	191
1845	193
1846	193
1847	191
1848	188
1849	185
1850	184
1851	184
1852	183
1853	185
1854	185
1855	187
1856	188
1857	187
1858	185
1859	185
1860	185
1861	183
1862	185
1863	186
1864	186
1865	185
1866	185
1867	181
1868	181
1869	181
1870	179
1871	180
1872	181
1873	178
1874	177
1875	176
1876	177
1877	178
1878	178
1879	183
1880	182
1881	181
1882	181
1883	182
1884	182
1885	182
1886	184
1887	181
1888	183
1889	184
1890	185
1891	186
1892	188
1893	190
1894	191
1895	189
1896	188
1897	184
1898	183
1899	182
1900	183
1901	184
1902	187
1903	184
1904	181
1905	179
1906	178
1907	178
1908	178
1909	176
1910	174
1911	173
1912	171
1913	170
1914	166
1915	164
1916	164
1917	163
1918	160
1919	158
1920	157
1921	157
1922	161
1923	162
1924	163
1925	166
1926	164
1927	167
1928	175
1929	175
1930	178
1931	181
1932	181
1933	182
1934	183
1935	185
1936	185
1937	185
1938	182
1939	181
1940	181
1941	183
1942	185
1943	189
1944	187
1945	188
1946	194
1947	196
1948	197
1949	201
1950	201
1951	200
1952	202
1953	201
1954	201
1955	201
1956	201
1957	203
1958	203
1959	201
1960	202
1961	203
1962	204
1963	204
1964	206
1965	206
1966	206
1967	204
1968	203
1969	205
1970	202
1971	204
1972	205
1973	206
1974	208
1975	208
1976	209
1977	209
1978	209
1979	211
1980	213
1981	210
1982	211
1983	210
1984	209
1985	207
1986	206
1987	207
1988	207
1989	210
1990	210
1991	205
1992	208
1993	212
1994	217
1995	219
1996	217
1997	217
1998	218
1999	222
[truncated: 157,549 more rows]

## Sheet: L. brevisericea
Genomic_Position	Sequencing _Depth
1	56
2	56
3	56
4	57
5	57
6	57
7	58
8	59
9	59
10	59
11	60
12	61
13	61
14	61
15	61
16	61
17	61
18	61
19	62
20	62
21	63
22	65
23	65
24	65
25	65
26	65
27	66
28	66
29	66
30	67
31	67
32	67
33	68
34	68
35	68
36	68
37	68
38	68
39	68
40	67
41	68
42	68
43	68
44	70
45	70
46	68
47	67
48	68
49	67
50	67
51	67
52	67
53	68
54	69
55	68
56	68
57	69
58	70
59	70
60	72
61	72
62	72
63	72
64	71
65	72
66	73
67	73
68	74
69	75
70	74
71	75
72	73
73	71
74	72
75	72
76	73
77	73
78	75
79	74
80	74
81	74
82	73
83	74
84	75
85	76
86	74
87	74
88	74
89	73
90	72
91	72
92	73
93	72
94	70
95	70
96	70
97	70
98	70
99	70
100	69
101	69
102	70
103	70
104	70
105	69
106	69
107	67
108	70
109	71
110	71
111	73
112	70
113	72
114	72
115	72
116	74
117	74
118	74
119	74
120	75
121	75
122	75
123	75
124	75
125	72
126	72
127	72
128	73
129	72
130	73
131	73
132	72
133	72
134	71
135	70
136	72
137	70
138	70
139	70
140	70
141	70
142	70
143	73
144	73
145	71
146	68
147	68
148	68
149	66
150	66
151	66
152	65
153	60
154	60
155	61
156	61
157	61
158	60
159	61
160	61
161	60
162	59
163	60
164	60
165	61
166	63
167	63
168	63
169	63
170	63
171	62
172	60
173	60
174	60
175	64
176	65
177	65
178	65
179	65
180	63
181	62
182	63
183	62
184	63
185	63
186	63
187	63
188	63
189	63
190	64
191	64
192	66
193	67
194	65
195	65
196	65
197	67
198	66
199	66
200	67
201	67
202	67
203	67
204	66
205	67
206	67
207	66
208	68
209	68
210	66
211	66
212	66
213	65
214	65
215	65
216	64
217	64
218	64
219	63
220	63
221	62
222	63
223	64
224	63
225	63
226	63
227	62
228	61
229	61
230	61
231	63
232	64
233	64
234	63
235	64
236	65
237	66
238	66
239	67
240	67
241	67
242	68
243	67
244	67
245	67
246	67
247	69
248	69
249	72
250	72
251	71
252	71
253	71
254	72
255	73
256	73
257	73
258	72
259	72
260	74
261	73
262	73
263	70
264	70
265	70
266	69
267	68
268	69
269	69
270	70
271	72
272	72
273	73
274	73
275	74
276	76
277	77
278	76
279	75
280	75
281	75
282	75
283	75
284	75
285	75
286	73
287	73
288	73
289	73
290	73
291	77
292	77
293	74
294	76
295	77
296	80
297	80
298	80
299	80
300	80
301	80
302	80
303	80
304	80
305	80
306	80
307	80
308	80
309	80
310	80
311	81
312	81
313	81
314	81
315	80
316	78
317	79
318	79
319	79
320	79
321	81
322	81
323	81
324	81
325	78
326	77
327	76
328	76
329	78
330	78
331	78
332	77
333	79
334	79
335	79
336	80
337	80
338	81
339	82
340	81
341	81
342	80
343	81
344	81
345	81
346	81
347	81
348	81
349	81
350	80
351	86
352	86
353	85
354	85
355	85
356	85
357	85
358	82
359	81
360	81
361	81
362	81
363	81
364	81
365	80
366	80
367	80
368	79
369	80
370	80
371	80
372	79
373	79
374	82
375	82
376	82
377	81
378	80
379	80
380	80
381	78
382	77
383	77
384	77
385	78
386	78
387	77
388	78
389	78
390	78
391	78
392	76
393	78
394	78
395	78
396	78
397	76
398	76
399	73
400	73
401	74
402	73
403	75
404	77
405	77
406	78
407	78
408	78
409	79
410	78
411	77
412	76
413	77
414	77
415	78
416	76
417	76
418	76
419	78
420	75
421	73
422	73
423	72
424	72
425	72
426	70
427	69
428	70
429	71
430	71
431	71
432	71
433	71
434	71
435	74
436	75
437	75
438	75
439	75
440	75
441	72
442	73
443	73
444	71
445	70
446	71
447	71
448	71
449	71
450	71
451	71
452	71
453	72
454	72
455	72
456	74
457	73
458	73
459	73
460	73
461	72
462	72
463	71
464	71
465	73
466	73
467	73
468	73
469	72
470	72
471	71
472	71
473	71
474	71
475	70
476	70
477	71
478	71
479	69
480	69
481	70
482	70
483	69
484	69
485	69
486	69
487	72
488	71
489	71
490	72
491	74
492	74
493	72
494	72
495	72
496	73
497	73
498	74
499	75
500	76
501	71
502	73
503	73
504	76
505	78
506	78
507	79
508	80
509	80
510	80
511	81
512	83
513	84
514	88
515	89
516	89
517	89
518	89
519	88
520	88
521	88
522	88
523	90
524	87
525	87
526	87
527	87
528	87
529	87
530	87
531	87
532	89
533	90
534	92
535	90
536	89
537	89
538	89
539	88
540	90
541	90
542	90
543	90
544	91
545	93
546	94
547	96
548	96
549	97
550	98
551	97
552	97
553	97
554	97
555	96
556	95
557	95
558	99
559	98
560	98
561	100
562	100
563	99
564	99
565	98
566	99
567	99
568	99
569	99
570	99
571	99
572	99
573	99
574	99
575	99
576	100
577	100
578	101
579	100
580	99
581	99
582	102
583	103
584	105
585	100
586	99
587	99
588	99
589	101
590	102
591	101
592	101
593	102
594	102
595	102
596	100
597	100
598	98
599	99
600	100
601	101
602	102
603	101
604	101
605	100
606	98
607	99
608	101
609	101
610	102
611	103
612	103
613	103
614	104
615	102
616	102
617	101
618	101
619	101
620	101
621	100
622	100
623	101
624	103
625	103
626	104
627	103
628	104
629	104
630	105
631	104
632	104
633	103
634	101
635	102
636	101
637	99
638	100
639	99
640	99
641	99
642	100
643	101
644	101
645	101
646	100
647	99
648	98
649	97
650	96
651	97
652	95
653	97
654	95
655	92
656	93
657	94
658	93
659	95
660	94
661	94
662	92
663	91
664	87
665	86
666	86
667	86
668	87
669	89
670	89
671	89
672	91
673	89
674	89
675	89
676	89
677	89
678	90
679	91
680	91
681	91
682	91
683	89
684	87
685	89
686	89
687	91
688	91
689	92
690	90
691	92
692	92
693	94
694	98
695	98
696	97
697	97
698	99
699	100
700	99
701	102
702	102
703	101
704	101
705	103
706	103
707	103
708	101
709	102
710	103
711	101
712	101
713	101
714	101
715	102
716	102
717	102
718	102
719	99
720	100
721	101
722	101
723	101
724	102
725	103
726	102
727	107
728	107
729	108
730	108
731	110
732	108
733	108
734	108
735	108
736	109
737	112
738	114
739	113
740	112
741	114
742	113
743	112
744	112
745	112
746	111
747	112
748	113
749	112
750	113
751	112
752	114
753	116
754	117
755	117
756	118
757	119
758	116
759	116
760	117
761	117
762	117
763	117
764	116
765	116
766	116
767	118
768	118
769	119
770	118
771	118
772	118
773	117
774	115
775	115
776	114
777	114
778	113
779	114
780	113
781	115
782	117
783	117
784	118
785	118
786	119
787	118
788	117
789	117
790	116
791	116
792	115
793	114
794	116
795	118
796	118
797	119
798	121
799	122
800	122
801	122
802	122
803	120
804	121
805	121
806	120
807	119
808	119
809	117
810	117
811	117
812	117
813	119
814	120
815	120
816	120
817	120
818	120
819	117
820	118
821	118
822	116
823	118
824	121
825	121
826	120
827	123
828	122
829	121
830	123
831	124
832	119
833	119
834	123
835	121
836	121
837	119
838	118
839	117
840	117
841	116
842	116
843	115
844	110
845	110
846	112
847	112
848	111
849	111
850	111
851	109
852	109
853	109
854	108
855	106
856	108
857	108
858	107
859	108
860	107
861	105
862	105
863	107
864	109
865	108
866	107
867	108
868	108
869	108
870	107
871	109
872	110
873	111
874	111
875	113
876	113
877	110
878	111
879	110
880	113
881	112
882	112
883	112
884	112
885	114
886	113
887	111
888	112
889	111
890	113
891	112
892	113
893	113
894	114
895	116
896	117
897	118
898	118
899	118
900	116
901	117
902	119
903	121
904	122
905	122
906	121
907	119
908	118
909	118
910	117
911	116
912	117
913	117
914	118
915	118
916	119
917	119
918	119
919	119
920	120
921	121
922	123
923	125
924	125
925	126
926	126
927	125
928	124
929	123
930	122
931	119
932	117
933	118
934	117
935	117
936	117
937	117
938	117
939	117
940	118
941	117
942	117
943	117
944	117
945	115
946	116
947	117
948	114
949	113
950	113
951	112
952	112
953	112
954	114
955	114
956	114
957	115
958	115
959	115
960	115
961	114
962	115
963	114
964	114
965	115
966	115
967	118
968	117
969	118
970	119
971	120
972	121
973	121
974	118
975	118
976	121
977	119
978	119
979	121
980	122
981	121
982	121
983	121
984	119
985	121
986	119
987	122
988	122
989	122
990	121
991	121
992	122
993	122
994	122
995	122
996	120
997	122
998	122
999	120
1000	120
1001	120
1002	120
1003	119
1004	119
1005	119
1006	118
1007	118
1008	118
1009	117
1010	116
1011	116
1012	114
1013	112
1014	115
1015	116
1016	117
1017	116
1018	114
1019	118
1020	118
1021	117
1022	118
1023	120
1024	122
1025	122
1026	124
1027	124
1028	124
1029	124
1030	123
1031	122
1032	121
1033	121
1034	120
1035	118
1036	118
1037	117
1038	116
1039	116
1040	114
1041	117
1042	117
1043	120
1044	119
1045	120
1046	120
1047	118
1048	117
1049	119
1050	119
1051	119
1052	119
1053	118
1054	117
1055	117
1056	119
1057	121
1058	124
1059	125
1060	124
1061	124
1062	123
1063	121
1064	120
1065	121
1066	121
1067	120
1068	120
1069	121
1070	122
1071	124
1072	123
1073	119
1074	119
1075	118
1076	119
1077	119
1078	122
1079	122
1080	122
1081	123
1082	124
1083	124
1084	123
1085	122
1086	122
1087	122
1088	122
1089	124
1090	123
1091	124
1092	124
1093	123
1094	121
1095	121
1096	120
1097	119
1098	120
1099	120
1100	119
1101	119
1102	117
1103	117
1104	112
1105	114
1106	115
1107	114
1108	114
1109	116
1110	116
1111	116
1112	115
1113	114
1114	113
1115	114
1116	114
1117	115
1118	114
1119	114
1120	112
1121	111
1122	112
1123	113
1124	113
1125	112
1126	109
1127	110
1128	110
1129	108
1130	106
1131	105
1132	105
1133	105
1134	105
1135	103
1136	104
1137	101
1138	101
1139	101
1140	102
1141	103
1142	102
1143	103
1144	107
1145	108
1146	108
1147	109
1148	108
1149	108
1150	109
1151	110
1152	112
1153	112
1154	113
1155	116
1156	116
1157	117
1158	116
1159	117
1160	117
1161	117
1162	118
1163	117
1164	116
1165	116
1166	116
1167	117
1168	117
1169	117
1170	117
1171	115
1172	114
1173	113
1174	112
1175	112
1176	110
1177	114
1178	113
1179	114
1180	114
1181	115
1182	115
1183	115
1184	115
1185	115
1186	115
1187	118
1188	117
1189	118
1190	118
1191	116
1192	114
1193	112
1194	114
1195	112
1196	112
1197	112
1198	116
1199	117
1200	117
1201	117
1202	115
1203	115
1204	115
1205	115
1206	114
1207	112
1208	111
1209	111
1210	111
1211	110
1212	111
1213	110
1214	110
1215	109
1216	109
1217	108
1218	110
1219	108
1220	107
1221	105
1222	105
1223	105
1224	106
1225	106
1226	105
1227	106
1228	103
1229	103
1230	104
1231	103
1232	104
1233	104
1234	106
1235	107
1236	106
1237	106
1238	106
1239	106
1240	107
1241	107
1242	113
1243	113
1244	112
1245	112
1246	114
1247	115
1248	115
1249	117
1250	116
1251	115
1252	115
1253	115
1254	118
1255	117
1256	117
1257	118
1258	118
1259	116
1260	116
1261	120
1262	121
1263	122
1264	124
1265	122
1266	124
1267	120
1268	120
1269	120
1270	121
1271	123
1272	123
1273	121
1274	121
1275	121
1276	121
1277	119
1278	119
1279	120
1280	119
1281	119
1282	119
1283	119
1284	119
1285	121
1286	120
1287	120
1288	120
1289	120
1290	120
1291	122
1292	123
1293	123
1294	119
1295	118
1296	120
1297	118
1298	119
1299	120
1300	120
1301	120
1302	120
1303	120
1304	118
1305	116
1306	115
1307	114
1308	115
1309	115
1310	115
1311	116
1312	116
1313	116
1314	117
1315	118
1316	118
1317	118
1318	118
1319	116
1320	117
1321	117
1322	117
1323	117
1324	117
1325	117
1326	117
1327	113
1328	113
1329	112
1330	110
1331	109
1332	109
1333	109
1334	109
1335	109
1336	111
1337	109
1338	108
1339	109
1340	110
1341	108
1342	109
1343	108
1344	106
1345	107
1346	107
1347	109
1348	106
1349	104
1350	104
1351	103
1352	102
1353	102
1354	102
1355	102
1356	102
1357	103
1358	101
1359	102
1360	101
1361	103
1362	103
1363	103
1364	103
1365	104
1366	104
1367	105
1368	104
1369	107
1370	107
1371	106
1372	106
1373	106
1374	105
1375	106
1376	106
1377	109
1378	111
1379	111
1380	111
1381	115
1382	113
1383	113
1384	111
1385	113
1386	113
1387	113
1388	113
1389	111
1390	110
1391	112
1392	108
1393	109
1394	110
1395	111
1396	110
1397	109
1398	108
1399	107
1400	107
1401	107
1402	108
1403	110
1404	108
1405	107
1406	106
1407	105
1408	106
1409	106
1410	107
1411	102
1412	101
1413	103
1414	102
1415	103
1416	102
1417	102
1418	102
1419	102
1420	102
1421	100
1422	102
1423	102
1424	103
1425	104
1426	105
1427	106
1428	106
1429	107
1430	108
1431	110
1432	111
1433	111
1434	111
1435	111
1436	111
1437	112
1438	111
1439	114
1440	114
1441	114
1442	112
1443	111
1444	111
1445	110
1446	110
1447	109
1448	108
1449	109
1450	110
1451	115
1452	111
1453	111
1454	110
1455	110
1456	112
1457	112
1458	111
1459	110
1460	113
1461	113
1462	112
1463	112
1464	110
1465	107
1466	107
1467	108
1468	108
1469	111
1470	110
1471	110
1472	112
1473	112
1474	112
1475	112
1476	113
1477	113
1478	114
1479	115
1480	118
1481	118
1482	120
1483	120
1484	122
1485	122
1486	120
1487	123
1488	125
1489	124
1490	124
1491	124
1492	123
1493	123
1494	125
1495	124
1496	124
1497	123
1498	122
1499	123
1500	123
1501	124
1502	124
1503	124
1504	123
1505	123
1506	123
1507	123
1508	123
1509	122
1510	123
1511	121
1512	119
1513	119
1514	119
1515	119
1516	119
1517	119
1518	118
1519	115
1520	115
1521	115
1522	114
1523	112
1524	112
1525	111
1526	112
1527	108
1528	109
1529	110
1530	110
1531	106
1532	106
1533	107
1534	107
1535	104
1536	105
1537	105
1538	105
1539	105
1540	105
1541	105
1542	103
1543	104
1544	104
1545	103
1546	102
1547	102
1548	103
1549	102
1550	102
1551	103
1552	104
1553	102
1554	101
1555	100
1556	103
1557	104
1558	103
1559	106
1560	107
1561	108
1562	109
1563	107
1564	104
1565	102
1566	101
1567	100
1568	100
1569	99
1570	99
1571	100
1572	101
1573	101
1574	100
1575	100
1576	99
1577	97
1578	97
1579	95
1580	94
1581	92
1582	91
1583	91
1584	92
1585	90
1586	91
1587	92
1588	92
1589	90
1590	90
1591	90
1592	90
1593	93
1594	94
1595	96
1596	100
1597	100
1598	100
1599	99
1600	98
1601	93
1602	93
1603	93
1604	93
1605	93
1606	91
1607	91
1608	91
1609	90
1610	87
1611	87
1612	84
1613	83
1614	84
1615	84
1616	84
1617	83
1618	84
1619	82
1620	83
1621	83
1622	82
1623	83
1624	83
1625	83
1626	82
1627	83
1628	85
1629	88
1630	85
1631	87
1632	87
1633	88
1634	86
1635	86
1636	87
1637	84
1638	83
1639	85
1640	85
1641	85
1642	88
1643	88
1644	87
1645	87
1646	91
1647	93
1648	93
1649	92
1650	92
1651	91
1652	91
1653	90
1654	89
1655	90
1656	92
1657	92
1658	95
1659	95
1660	95
1661	95
1662	95
1663	95
1664	96
1665	96
1666	97
1667	96
1668	99
1669	99
1670	98
1671	98
1672	98
1673	98
1674	100
1675	99
1676	98
1677	98
1678	99
1679	100
1680	97
1681	97
1682	97
1683	97
1684	98
1685	98
1686	97
1687	97
1688	97
1689	97
1690	97
1691	95
1692	95
1693	93
1694	92
1695	94
1696	97
1697	97
1698	97
1699	97
1700	98
1701	100
1702	99
1703	100
1704	100
1705	100
1706	97
1707	96
1708	98
1709	98
1710	96
1711	96
1712	95
1713	93
1714	93
1715	92
1716	92
1717	92
1718	92
1719	92
1720	93
1721	93
1722	93
1723	93
1724	95
1725	95
1726	95
1727	97
1728	97
1729	97
1730	97
1731	98
1732	98
1733	98
1734	98
1735	98
1736	98
1737	97
1738	97
1739	97
1740	94
1741	96
1742	95
1743	92
1744	92
1745	91
1746	86
1747	86
1748	84
1749	86
1750	86
1751	86
1752	87
1753	87
1754	88
1755	88
1756	88
1757	89
1758	90
1759	91
1760	90
1761	91
1762	92
1763	92
1764	95
1765	94
1766	95
1767	93
1768	93
1769	92
1770	91
1771	92
1772	92
1773	94
1774	94
1775	94
1776	94
1777	92
1778	90
1779	89
1780	88
1781	87
1782	87
1783	87
1784	87
1785	87
1786	87
1787	86
1788	84
1789	82
1790	81
1791	81
1792	79
1793	79
1794	79
1795	82
1796	78
1797	77
1798	77
1799	77
1800	77
1801	77
1802	79
1803	81
1804	81
1805	78
1806	77
1807	78
1808	79
1809	80
1810	79
1811	79
1812	81
1813	81
1814	80
1815	80
1816	80
1817	81
1818	78
1819	79
1820	80
1821	80
1822	80
1823	80
1824	78
1825	78
1826	78
1827	79
1828	79
1829	78
1830	79
1831	79
1832	79
1833	80
1834	81
1835	82
1836	82
1837	82
1838	82
1839	82
1840	82
1841	82
1842	82
1843	82
1844	82
1845	81
1846	80
1847	80
1848	79
1849	79
1850	77
1851	77
1852	78
1853	78
1854	78
1855	78
1856	77
1857	79
1858	77
1859	76
1860	77
1861	76
1862	76
1863	76
1864	76
1865	76
1866	78
1867	79
1868	79
1869	80
1870	79
1871	81
1872	82
1873	82
1874	82
1875	82
1876	82
1877	80
1878	80
1879	80
1880	81
1881	80
1882	81
1883	80
1884	80
1885	80
1886	81
1887	80
1888	80
1889	77
1890	77
1891	76
1892	77
1893	77
1894	78
1895	77
1896	78
1897	81
1898	83
1899	83
1900	85
1901	87
1902	89
1903	90
1904	89
1905	89
1906	89
1907	90
1908	87
1909	87
1910	88
1911	89
1912	89
1913	89
1914	84
1915	85
1916	84
1917	84
1918	86
1919	87
1920	87
1921	87
1922	87
1923	86
1924	86
1925	87
1926	88
1927	89
1928	91
1929	90
1930	91
1931	91
1932	90
1933	90
1934	90
1935	91
1936	90
1937	92
1938	92
1939	92
1940	90
1941	90
1942	89
1943	92
1944	93
1945	91
1946	93
1947	92
1948	95
1949	97
1950	98
1951	99
1952	97
1953	95
1954	95
1955	95
1956	95
1957	98
1958	96
1959	95
1960	94
1961	95
1962	95
1963	96
1964	97
1965	97
1966	96
1967	95
1968	98
1969	98
1970	96
1971	96
1972	98
1973	98
1974	98
1975	98
1976	99
1977	99
1978	99
1979	100
1980	100
1981	100
1982	101
1983	101
1984	102
1985	99
1986	97
1987	97
1988	97
1989	97
1990	98
1991	98
1992	100
1993	103
1994	104
1995	105
1996	104
1997	103
1998	105
1999	105
[truncated: 157,812 more rows]

## Sheet: L. henryi
Genomic_Position	Sequencing _Depth
1	1016
2	1028
3	1037
4	1047
5	1053
6	1065
7	1073
8	1079
9	1088
10	1102
11	1113
12	1121
13	1127
14	1134
15	1139
16	1147
17	1155
18	1160
19	1167
20	1174
21	1176
22	1178
23	1185
24	1195
25	1208
26	1211
27	1216
28	1220
29	1221
30	1220
31	1221
32	1224
33	1230
34	1233
35	1237
36	1236
37	1239
38	1245
39	1251
40	1255
41	1258
42	1263
43	1265
44	1261
45	1251
46	1254
47	1250
48	1248
49	1251
50	1238
51	1229
52	1237
53	1243
54	1252
55	1262
56	1262
57	1250
58	1247
59	1247
60	1250
61	1241
62	1235
63	1217
64	1205
65	1205
66	1204
67	1203
68	1201
69	1207
70	1204
71	1202
72	1197
73	1201
74	1194
75	1194
76	1192
77	1187
78	1185
79	1182
80	1188
81	1189
82	1182
83	1184
84	1189
85	1190
86	1198
87	1213
88	1207
89	1202
90	1196
91	1188
92	1177
93	1174
94	1173
95	1158
96	1146
97	1145
98	1148
99	1138
100	1138
101	1133
102	1128
103	1125
104	1130
105	1129
106	1124
107	1128
108	1116
109	1100
110	1100
111	1109
112	1110
113	1103
114	1097
115	1089
116	1076
117	1074
118	1069
119	1079
120	1072
121	1071
122	1069
123	1066
124	1062
125	1062
126	1075
127	1067
128	1062
129	1061
130	1058
131	1043
132	1045
133	1033
134	1034
135	1035
136	1045
137	1046
138	1048
139	1046
140	1044
141	1047
142	1053
143	1040
144	1044
145	1038
146	1039
147	1039
148	1040
149	1040
150	1043
151	1039
152	1036
153	1039
154	1039
155	1043
156	1047
157	1048
158	1049
159	1062
160	1053
161	1044
162	1053
163	1054
164	1060
165	1063
166	1060
167	1061
168	1068
169	1062
170	1065
171	1067
172	1071
173	1070
174	1063
175	1053
176	1063
177	1064
178	1066
179	1066
180	1068
181	1071
182	1069
183	1068
184	1071
185	1073
186	1077
187	1078
188	1072
189	1069
190	1067
191	1058
192	1064
193	1072
194	1067
195	1063
196	1065
197	1063
198	1061
199	1057
200	1056
201	1058
202	1055
203	1054
204	1045
205	1032
206	1027
207	1027
208	1040
209	1058
210	1060
211	1065
212	1073
213	1083
214	1089
215	1086
216	1088
217	1094
218	1091
219	1085
220	1091
221	1091
222	1100
223	1097
224	1095
225	1088
226	1083
227	1076
228	1071
229	1070
230	1065
231	1062
232	1064
233	1056
234	1050
235	1046
236	1040
237	1037
238	1042
239	1051
240	1063
241	1069
242	1070
243	1071
244	1071
245	1076
246	1076
247	1082
248	1077
249	1078
250	1069
251	1072
252	1078
253	1093
254	1102
255	1106
256	1114
257	1114
258	1116
259	1125
260	1127
261	1117
262	1110
263	1112
264	1120
265	1128
266	1134
267	1134
268	1142
269	1139
270	1155
271	1166
272	1174
273	1176
274	1169
275	1163
276	1154
277	1151
278	1145
279	1141
280	1140
281	1154
282	1145
283	1147
284	1145
285	1150
286	1143
287	1147
288	1151
289	1150
290	1151
291	1150
292	1144
293	1149
294	1154
295	1153
296	1155
297	1155
298	1154
299	1158
300	1157
301	1159
302	1161
303	1154
304	1159
305	1158
306	1148
307	1147
308	1144
309	1139
310	1141
311	1142
312	1133
313	1127
314	1121
315	1117
316	1115
317	1112
318	1111
319	1121
320	1119
321	1126
322	1133
323	1137
324	1140
325	1139
326	1130
327	1130
328	1136
329	1138
330	1140
331	1139
332	1142
333	1140
334	1137
335	1144
336	1145
337	1146
338	1154
339	1154
340	1147
341	1151
342	1148
343	1137
344	1139
345	1145
346	1146
347	1147
348	1149
349	1144
350	1147
351	1142
352	1133
353	1126
354	1124
355	1128
356	1145
357	1149
358	1145
359	1141
360	1136
361	1135
362	1135
363	1137
364	1138
365	1143
366	1149
367	1146
368	1148
369	1141
370	1139
371	1155
372	1148
373	1161
374	1162
375	1163
376	1167
377	1172
378	1177
379	1183
380	1187
381	1187
382	1190
383	1196
384	1196
385	1202
386	1207
387	1201
388	1198
389	1197
390	1190
391	1192
392	1197
393	1201
394	1202
395	1208
396	1217
397	1214
398	1215
399	1221
400	1230
401	1229
402	1220
403	1206
404	1193
405	1189
406	1194
407	1202
408	1209
409	1208
410	1208
411	1206
412	1221
413	1219
414	1217
415	1212
416	1210
417	1206
418	1199
419	1195
420	1192
421	1184
422	1190
423	1189
424	1190
425	1193
426	1201
427	1207
428	1216
429	1221
430	1225
431	1215
432	1221
433	1224
434	1230
435	1230
436	1233
437	1234
438	1238
439	1240
440	1245
441	1248
442	1250
443	1255
444	1245
445	1241
446	1237
447	1233
448	1239
449	1245
450	1258
451	1288
452	1293
453	1298
454	1298
455	1300
456	1304
457	1311
458	1319
459	1319
460	1318
461	1322
462	1321
463	1326
464	1331
465	1338
466	1341
467	1340
468	1343
469	1343
470	1355
471	1374
472	1372
473	1375
474	1386
475	1385
476	1389
477	1400
478	1395
479	1398
480	1405
481	1402
482	1403
483	1412
484	1429
485	1435
486	1429
487	1438
488	1433
489	1432
490	1438
491	1453
492	1454
493	1457
494	1464
495	1466
496	1458
497	1461
498	1464
499	1471
500	1471
501	1476
502	1479
503	1486
504	1491
505	1498
506	1489
507	1489
508	1487
509	1484
510	1499
511	1510
512	1513
513	1515
514	1520
515	1525
516	1527
517	1522
518	1520
519	1519
520	1524
521	1521
522	1519
523	1507
524	1503
525	1515
526	1509
527	1509
528	1518
529	1516
530	1514
531	1514
532	1512
533	1507
534	1513
535	1520
536	1540
537	1541
538	1541
539	1543
540	1547
541	1549
542	1549
543	1542
544	1547
545	1542
546	1538
547	1546
548	1549
549	1570
550	1571
551	1575
552	1579
553	1585
554	1594
555	1594
556	1585
557	1590
558	1591
559	1590
560	1587
561	1596
562	1590
563	1586
564	1584
565	1590
566	1599
567	1599
568	1600
569	1605
570	1600
571	1612
572	1603
573	1603
574	1612
575	1622
576	1615
577	1613
578	1615
579	1611
580	1603
581	1602
582	1600
583	1598
584	1601
585	1600
586	1595
587	1596
588	1591
589	1603
590	1609
591	1610
592	1636
593	1646
594	1651
595	1652
596	1649
597	1652
598	1643
599	1639
600	1630
601	1601
602	1595
603	1593
604	1586
605	1592
606	1595
607	1591
608	1592
609	1593
610	1595
611	1589
612	1589
613	1591
614	1595
615	1589
616	1588
617	1586
618	1582
619	1582
620	1575
621	1560
622	1572
623	1581
624	1578
625	1588
626	1586
627	1585
628	1593
629	1593
630	1590
631	1591
632	1592
633	1593
634	1579
635	1580
636	1586
637	1578
638	1590
639	1603
640	1611
641	1610
642	1613
643	1619
644	1615
645	1620
646	1621
647	1621
648	1624
649	1629
650	1627
651	1622
652	1632
653	1636
654	1640
655	1639
656	1639
657	1641
658	1636
659	1633
660	1627
661	1619
662	1618
663	1622
664	1614
665	1612
666	1609
667	1621
668	1633
669	1638
670	1639
671	1633
672	1641
673	1644
674	1643
675	1641
676	1660
677	1672
678	1665
679	1663
680	1664
681	1666
682	1670
683	1673
684	1678
685	1667
686	1652
687	1652
688	1670
689	1671
690	1669
691	1671
692	1679
693	1689
694	1694
695	1700
696	1706
697	1693
698	1687
699	1669
700	1665
701	1663
702	1666
703	1672
704	1671
705	1683
706	1686
707	1672
708	1671
709	1664
710	1668
711	1667
712	1665
713	1668
714	1668
715	1666
716	1657
717	1667
718	1670
719	1669
720	1679
721	1685
722	1691
723	1705
724	1701
725	1720
726	1746
727	1747
728	1745
729	1752
730	1756
731	1757
732	1766
733	1773
734	1772
735	1773
736	1776
737	1775
738	1785
739	1778
740	1768
741	1773
742	1751
743	1734
744	1731
745	1735
746	1739
747	1742
748	1743
749	1746
750	1756
751	1759
752	1766
753	1767
754	1771
755	1767
756	1769
757	1780
758	1780
759	1779
760	1779
761	1784
762	1784
763	1785
764	1781
765	1787
766	1789
767	1798
768	1797
769	1794
770	1789
771	1787
772	1774
773	1763
774	1757
775	1761
776	1777
777	1776
778	1776
779	1776
780	1781
781	1779
782	1794
783	1807
784	1816
785	1802
786	1806
787	1810
788	1807
789	1801
790	1794
791	1788
792	1788
793	1791
794	1805
795	1814
796	1827
797	1847
798	1855
799	1856
800	1855
801	1848
802	1853
803	1856
804	1855
805	1860
806	1860
807	1856
808	1867
809	1868
810	1870
811	1871
812	1872
813	1868
814	1870
815	1869
816	1864
817	1858
818	1857
819	1855
820	1855
821	1863
822	1862
823	1863
824	1866
825	1862
826	1851
827	1852
828	1850
829	1844
830	1854
831	1865
832	1862
833	1864
834	1859
835	1858
836	1862
837	1862
838	1850
839	1859
840	1861
841	1859
842	1845
843	1835
844	1825
845	1821
846	1819
847	1828
848	1837
849	1843
850	1841
851	1841
852	1841
853	1838
854	1836
855	1825
856	1823
857	1829
858	1834
859	1830
860	1831
861	1828
862	1828
863	1831
864	1836
865	1836
866	1834
867	1823
868	1822
869	1825
870	1815
871	1796
872	1791
873	1790
874	1789
875	1762
876	1742
877	1747
878	1755
879	1769
880	1784
881	1793
882	1790
883	1789
884	1792
885	1786
886	1790
887	1802
888	1791
889	1803
890	1836
891	1842
892	1857
893	1861
894	1863
895	1869
896	1871
897	1882
898	1883
899	1877
900	1882
901	1887
902	1890
903	1892
904	1893
905	1893
906	1890
907	1877
908	1871
909	1869
910	1873
911	1871
912	1870
913	1869
914	1868
915	1860
916	1870
917	1861
918	1869
919	1862
920	1863
921	1856
922	1856
923	1858
924	1856
925	1853
926	1839
927	1832
928	1835
929	1845
930	1841
931	1845
932	1836
933	1819
934	1818
935	1834
936	1845
937	1860
938	1854
939	1859
940	1869
941	1865
942	1862
943	1859
944	1852
945	1839
946	1839
947	1822
948	1814
949	1799
950	1805
951	1814
952	1806
953	1802
954	1799
955	1798
956	1802
957	1797
958	1789
959	1799
960	1789
961	1787
962	1794
963	1799
964	1795
965	1794
966	1797
967	1798
968	1791
969	1792
970	1792
971	1791
972	1789
973	1785
974	1782
975	1780
976	1785
977	1773
978	1773
979	1787
980	1778
981	1775
982	1769
983	1770
984	1775
985	1777
986	1781
987	1790
988	1792
989	1787
990	1788
991	1784
992	1790
993	1794
994	1799
995	1798
996	1794
997	1799
998	1803
999	1806
1000	1806
1001	1807
1002	1822
1003	1823
1004	1825
1005	1834
1006	1843
1007	1836
1008	1828
1009	1834
1010	1829
1011	1835
1012	1841
1013	1849
1014	1851
1015	1855
1016	1864
1017	1874
1018	1883
1019	1887
1020	1881
1021	1887
1022	1898
1023	1893
1024	1890
1025	1889
1026	1888
1027	1890
1028	1890
1029	1876
1030	1860
1031	1866
1032	1865
1033	1862
1034	1861
1035	1854
1036	1844
1037	1829
1038	1831
1039	1817
1040	1796
1041	1793
1042	1778
1043	1794
1044	1795
1045	1794
1046	1793
1047	1787
1048	1791
1049	1800
1050	1792
1051	1794
1052	1802
1053	1809
1054	1821
1055	1825
1056	1832
1057	1837
1058	1846
1059	1854
1060	1854
1061	1859
1062	1861
1063	1862
1064	1859
1065	1864
1066	1856
1067	1863
1068	1858
1069	1870
1070	1871
1071	1873
1072	1873
1073	1866
1074	1866
1075	1860
1076	1865
1077	1870
1078	1862
1079	1849
1080	1850
1081	1856
1082	1852
1083	1853
1084	1856
1085	1840
1086	1824
1087	1814
1088	1818
1089	1821
1090	1834
1091	1835
1092	1854
1093	1867
1094	1869
1095	1878
1096	1865
1097	1865
1098	1866
1099	1866
1100	1857
1101	1853
1102	1852
1103	1848
1104	1848
1105	1841
1106	1847
1107	1862
1108	1859
1109	1842
1110	1848
1111	1859
1112	1858
1113	1851
1114	1848
1115	1850
1116	1853
1117	1852
1118	1861
1119	1859
1120	1863
1121	1863
1122	1864
1123	1865
1124	1867
1125	1863
1126	1863
1127	1864
1128	1869
1129	1862
1130	1864
1131	1859
1132	1870
1133	1859
1134	1852
1135	1853
1136	1844
1137	1834
1138	1840
1139	1849
1140	1851
1141	1862
1142	1878
1143	1878
1144	1873
1145	1862
1146	1857
1147	1849
1148	1846
1149	1832
1150	1828
1151	1841
1152	1833
1153	1835
1154	1846
1155	1844
1156	1836
1157	1845
1158	1855
1159	1870
1160	1875
1161	1865
1162	1856
1163	1842
1164	1831
1165	1822
1166	1812
1167	1806
1168	1796
1169	1790
1170	1799
1171	1800
1172	1789
1173	1788
1174	1786
1175	1785
1176	1780
1177	1778
1178	1764
1179	1766
1180	1771
1181	1765
1182	1764
1183	1768
1184	1768
1185	1774
1186	1773
1187	1773
1188	1772
1189	1780
1190	1782
1191	1769
1192	1766
1193	1762
1194	1754
1195	1762
1196	1777
1197	1778
1198	1778
1199	1761
1200	1757
1201	1762
1202	1750
1203	1731
1204	1717
1205	1717
1206	1712
1207	1704
1208	1699
1209	1696
1210	1698
1211	1693
1212	1699
1213	1710
1214	1714
1215	1717
1216	1714
1217	1712
1218	1709
1219	1713
1220	1722
1221	1720
1222	1713
1223	1732
1224	1736
1225	1734
1226	1734
1227	1729
1228	1729
1229	1736
1230	1740
1231	1737
1232	1740
1233	1734
1234	1727
1235	1733
1236	1729
1237	1720
1238	1713
1239	1703
1240	1673
1241	1674
1242	1654
1243	1634
1244	1620
1245	1625
1246	1630
1247	1621
1248	1628
1249	1636
1250	1634
1251	1647
1252	1645
1253	1642
1254	1640
1255	1641
1256	1636
1257	1625
1258	1629
1259	1629
1260	1626
1261	1619
1262	1607
1263	1608
1264	1611
1265	1616
1266	1614
1267	1613
1268	1608
1269	1615
1270	1611
1271	1613
1272	1610
1273	1606
1274	1602
1275	1602
1276	1598
1277	1609
1278	1611
1279	1604
1280	1602
1281	1597
1282	1593
1283	1590
1284	1602
1285	1606
1286	1610
1287	1616
1288	1612
1289	1608
1290	1606
1291	1594
1292	1594
1293	1591
1294	1595
1295	1601
1296	1595
1297	1585
1298	1588
1299	1591
1300	1594
1301	1581
1302	1577
1303	1570
1304	1572
1305	1568
1306	1567
1307	1566
1308	1566
1309	1559
1310	1561
1311	1556
1312	1568
1313	1578
1314	1584
1315	1590
1316	1591
1317	1593
1318	1597
1319	1590
1320	1585
1321	1584
1322	1588
1323	1590
1324	1591
1325	1597
1326	1600
1327	1607
1328	1613
1329	1614
1330	1611
1331	1606
1332	1612
1333	1610
1334	1599
1335	1599
1336	1602
1337	1600
1338	1601
1339	1596
1340	1589
1341	1600
1342	1594
1343	1579
1344	1578
1345	1562
1346	1550
1347	1545
1348	1547
1349	1556
1350	1552
1351	1542
1352	1546
1353	1556
1354	1555
1355	1553
1356	1554
1357	1559
1358	1560
1359	1556
1360	1561
1361	1566
1362	1569
1363	1560
1364	1557
1365	1554
1366	1552
1367	1547
1368	1548
1369	1535
1370	1523
1371	1523
1372	1529
1373	1524
1374	1526
1375	1540
1376	1548
1377	1565
1378	1564
1379	1559
1380	1554
1381	1558
1382	1552
1383	1557
1384	1551
1385	1549
1386	1552
1387	1558
1388	1556
1389	1554
1390	1558
1391	1569
1392	1581
1393	1582
1394	1588
1395	1583
1396	1581
1397	1583
1398	1575
1399	1568
1400	1565
1401	1561
1402	1564
1403	1567
1404	1566
1405	1571
1406	1562
1407	1557
1408	1554
1409	1557
1410	1560
1411	1555
1412	1560
1413	1561
1414	1567
1415	1574
1416	1577
1417	1576
1418	1579
1419	1567
1420	1564
1421	1573
1422	1579
1423	1582
1424	1584
1425	1583
1426	1587
1427	1582
1428	1591
1429	1602
1430	1605
1431	1611
1432	1615
1433	1626
1434	1618
1435	1615
1436	1609
1437	1600
1438	1591
1439	1582
1440	1578
1441	1586
1442	1569
1443	1575
1444	1578
1445	1582
1446	1600
1447	1622
1448	1621
1449	1632
1450	1628
1451	1627
1452	1631
1453	1631
1454	1627
1455	1624
1456	1624
1457	1616
1458	1610
1459	1602
1460	1591
1461	1604
1462	1589
1463	1589
1464	1595
1465	1590
1466	1580
1467	1583
1468	1583
1469	1583
1470	1586
1471	1586
1472	1596
1473	1601
1474	1606
1475	1604
1476	1614
1477	1607
1478	1610
1479	1615
1480	1618
1481	1615
1482	1613
1483	1620
1484	1629
1485	1633
1486	1629
1487	1629
1488	1622
1489	1624
1490	1622
1491	1617
1492	1626
1493	1630
1494	1642
1495	1637
1496	1635
1497	1640
1498	1627
1499	1626
1500	1623
1501	1628
1502	1626
1503	1623
1504	1619
1505	1613
1506	1609
1507	1605
1508	1601
1509	1600
1510	1594
1511	1589
1512	1584
1513	1581
1514	1581
1515	1583
1516	1581
1517	1579
1518	1585
1519	1579
1520	1587
1521	1590
1522	1569
1523	1555
1524	1559
1525	1542
1526	1535
1527	1514
1528	1513
1529	1514
1530	1526
1531	1531
1532	1536
1533	1536
1534	1548
1535	1545
1536	1542
1537	1544
1538	1543
1539	1537
1540	1536
1541	1523
1542	1515
1543	1507
1544	1504
1545	1502
1546	1500
1547	1502
1548	1503
1549	1503
1550	1501
1551	1495
1552	1494
1553	1493
1554	1490
1555	1491
1556	1497
1557	1496
1558	1497
1559	1493
1560	1489
1561	1489
1562	1480
1563	1484
1564	1482
1565	1469
1566	1457
1567	1463
1568	1458
1569	1465
1570	1465
1571	1461
1572	1453
1573	1449
1574	1445
1575	1443
1576	1438
1577	1436
1578	1416
1579	1402
1580	1391
1581	1380
1582	1376
1583	1366
1584	1363
1585	1367
1586	1378
1587	1379
1588	1379
1589	1385
1590	1387
1591	1379
1592	1387
1593	1391
1594	1387
1595	1381
1596	1379
1597	1366
1598	1363
1599	1355
1600	1353
1601	1354
1602	1357
1603	1365
1604	1363
1605	1370
1606	1366
1607	1359
1608	1359
1609	1359
1610	1357
1611	1351
1612	1356
1613	1345
1614	1333
1615	1333
1616	1332
1617	1327
1618	1323
1619	1326
1620	1319
1621	1317
1622	1299
1623	1288
1624	1289
1625	1276
1626	1277
1627	1290
1628	1299
1629	1285
1630	1288
1631	1304
1632	1299
1633	1301
1634	1294
1635	1287
1636	1283
1637	1284
1638	1295
1639	1294
1640	1309
1641	1313
1642	1313
1643	1310
1644	1299
1645	1300
1646	1315
1647	1327
1648	1332
1649	1336
1650	1337
1651	1330
1652	1328
1653	1325
1654	1322
1655	1323
1656	1328
1657	1336
1658	1336
1659	1331
1660	1333
1661	1335
1662	1326
1663	1326
1664	1338
1665	1341
1666	1339
1667	1347
1668	1352
1669	1355
1670	1346
1671	1340
1672	1340
1673	1342
1674	1342
1675	1347
1676	1344
1677	1348
1678	1357
1679	1356
1680	1343
1681	1333
1682	1335
1683	1327
1684	1324
1685	1322
1686	1329
1687	1322
1688	1320
1689	1326
1690	1328
1691	1333
1692	1335
1693	1344
1694	1342
1695	1339
1696	1340
1697	1346
1698	1347
1699	1349
1700	1358
1701	1365
1702	1361
1703	1360
1704	1360
1705	1352
1706	1348
1707	1351
1708	1352
1709	1353
1710	1348
1711	1348
1712	1352
1713	1343
1714	1332
1715	1334
1716	1335
1717	1331
1718	1330
1719	1326
1720	1327
1721	1320
1722	1317
1723	1317
1724	1323
1725	1329
1726	1329
1727	1325
1728	1325
1729	1329
1730	1330
1731	1338
1732	1332
1733	1331
1734	1331
1735	1320
1736	1304
1737	1302
1738	1308
1739	1303
1740	1301
1741	1298
1742	1289
1743	1271
1744	1271
1745	1278
1746	1284
1747	1284
1748	1282
1749	1281
1750	1285
1751	1289
1752	1289
1753	1298
1754	1296
1755	1292
1756	1289
1757	1292
1758	1298
1759	1305
1760	1317
1761	1330
1762	1338
1763	1348
1764	1360
1765	1367
1766	1375
1767	1384
1768	1396
1769	1403
1770	1404
1771	1410
1772	1423
1773	1442
1774	1439
1775	1442
1776	1426
1777	1409
1778	1396
1779	1391
1780	1400
1781	1401
1782	1400
1783	1398
1784	1402
1785	1400
1786	1420
1787	1427
1788	1421
1789	1420
1790	1413
1791	1410
1792	1408
1793	1412
1794	1413
1795	1412
1796	1392
1797	1377
1798	1375
1799	1371
1800	1371
1801	1374
1802	1377
1803	1377
1804	1383
1805	1378
1806	1375
1807	1368
1808	1363
1809	1362
1810	1360
1811	1357
1812	1361
1813	1364
1814	1347
1815	1339
1816	1346
1817	1340
1818	1323
1819	1327
1820	1326
1821	1326
1822	1324
1823	1320
1824	1319
1825	1314
1826	1305
1827	1304
1828	1295
1829	1289
1830	1287
1831	1285
1832	1286
1833	1293
1834	1290
1835	1288
1836	1284
1837	1287
1838	1286
1839	1284
1840	1281
1841	1280
1842	1268
1843	1253
1844	1249
1845	1265
1846	1273
1847	1270
1848	1264
1849	1261
1850	1253
1851	1246
1852	1246
1853	1252
1854	1264
1855	1266
1856	1272
1857	1270
1858	1268
1859	1275
1860	1275
1861	1278
1862	1278
1863	1289
1864	1296
1865	1293
1866	1294
1867	1294
1868	1292
1869	1298
1870	1304
1871	1306
1872	1307
1873	1306
1874	1306
1875	1300
1876	1297
1877	1297
1878	1311
1879	1314
1880	1317
1881	1314
1882	1314
1883	1314
1884	1307
1885	1303
1886	1312
1887	1314
1888	1314
1889	1322
1890	1325
1891	1330
1892	1332
1893	1340
1894	1332
1895	1326
1896	1317
1897	1309
1898	1309
1899	1314
1900	1324
1901	1318
1902	1315
1903	1307
1904	1307
1905	1302
1906	1307
1907	1318
1908	1309
1909	1304
1910	1292
1911	1272
1912	1263
1913	1258
1914	1247
1915	1241
1916	1232
1917	1231
1918	1236
1919	1234
1920	1234
1921	1229
1922	1238
1923	1236
1924	1241
1925	1254
1926	1269
1927	1296
1928	1315
1929	1332
1930	1336
1931	1337
1932	1334
1933	1337
1934	1330
1935	1335
1936	1319
1937	1310
1938	1308
1939	1303
1940	1299
1941	1297
1942	1299
1943	1297
1944	1302
1945	1307
1946	1311
1947	1314
1948	1317
1949	1319
1950	1320
1951	1323
1952	1324
1953	1318
1954	1317
1955	1317
1956	1316
1957	1319
1958	1318
1959	1317
1960	1321
1961	1319
1962	1315
1963	1312
1964	1320
1965	1323
1966	1321
1967	1321
1968	1327
1969	1329
1970	1333
1971	1339
1972	1347
1973	1351
1974	1346
1975	1353
1976	1354
1977	1358
1978	1360
1979	1365
1980	1365
1981	1359
1982	1357
1983	1348
1984	1348
1985	1350
1986	1346
1987	1345
1988	1355
1989	1360
1990	1356
1991	1355
1992	1360
1993	1359
1994	1363
1995	1349
1996	1344
1997	1348
1998	1350
1999	1354
[truncated: 157,761 more rows]
