# Supplementary material for: Comparative Analysis of the Chloroplast Genomes of Eight Species of the Genus Lirianthe Spach with Its Generic Delimitation Implications
Source: Int J Mol Sci. 2024 Mar 20;25(6):3506. doi: 10.3390/ijms25063506 (PMC10970879; doi:10.3390/ijms25063506)
Supplement: Supplementary file 1 [file ijms-25-03506-s001.zip › Table S2. The composition of protein-coding genes in the chloroplast genome of genus Lirianthe.xlsx]

## Sheet: Sheet1
Table S1 The composition of protein-coding genes in the chloroplast genome of genus Lirianthe
Category of genes (No.)	Group (No.)	Name of gene
Genes for photosynthesis (45)	Subunits of ATP synthase (6)	atpA, atpB, atpE, atpF, atpH, atpI
	Subunits of photosystem I (5)	psaA, psaB, psaC, psaI, psaJ
	Subunits of photosystem II (15)	psbA, psbB, psbC, psbD, psbE, psbF, psbI, psbJ, psbK, psbL, psbM, psbN, psbT, psbZ, ycf3
	NADH dehydrogenase-like complex (12)	ndhA, ndhB, ndhB, ndhC, ndhD, ndhE, ndhF, ndhG, ndhH, ndhI, ndhJ, ndhK
	Subunits of cytochrome b/f complex (6)	petA, petB, petD, petG, petL, petN
	Subunit of rubisco (1)	rbcL
Transcription and translation (28)	Transcription (4)	rpoA, rpoB, rpoC1, rpoC2
	Translation (24)	rpl14, rpl16, rpl2, rpl2, rpl20, rpl22, rpl23, rpl23, rpl32, rpl33, rpl36, rps11, rps12, rps12, rps14, rps15, rps16, rps19, rps2, rps3, rps4, rps7, rps7, rps8
Other genes (8)	Subunit of Acetyl-CoA-carboxylase (1)	accD
	c-type cytochrom synthesis gene (1)	ccsA
	Envelop membrane protein (1)	cemA
	Protease (1)	clpP
	Translational initiation factor (1)	infA
	Maturase (1)	matK
	Preprotein translocation (2)	ycf2, ycf2
Unkown (4)	Conserved open reading frames	ycf1, ycf15, ycf15, ycf4
