# Supplementary material for: Comparative Analysis of the Chloroplast Genomes of Eight Species of the Genus Lirianthe Spach with Its Generic Delimitation Implications
Source: Int J Mol Sci. 2024 Mar 20;25(6):3506. doi: 10.3390/ijms25063506 (PMC10970879; doi:10.3390/ijms25063506)
Supplement: Supplementary file 1 [file ijms-25-03506-s001.zip › Table S3. Relative synonymous codon usage (RSCU) of chloroplast genomes of eight Lirianthe species.xlsx]

## Sheet: Table S2
Table S2 Relative synonymous codon usage (RSCU) of chloroplast genomes of eight Lirianthe species
Amino acid	Codon	MT225530		MT560391		MT654129		MT654132		MT654135		OR680845		OR680846		OR680847
		NO.	RSCU	NO.	RSCU	NO.	RSCU	NO.	RSCU	NO.	RSCU	NO.	RSCU	NO.	RSCU	NO.	RSCU
Ala	GCU(A)	586	1.86	586	1.86	586	1.85	586	1.85	585	1.85	587	1.86	587	1.86	587	1.86
	GCC(A)	195	0.62	194	0.61	197	0.62	194	0.61	194	0.61	195	0.62	193	0.61	193	0.61
	GCA(A)	349	1.11	351	1.11	351	1.11	352	1.11	350	1.11	350	1.11	349	1.11	352	1.11
	GCG(A)	132	0.42	132	0.42	132	0.42	132	0.42	133	0.42	133	0.42	133	0.42	131	0.41
Cys	UGU(C)	196	1.5	196	1.51	196	1.5	197	1.5	197	1.5	196	1.5	196	1.5	196	1.5
	UGC(C)	65	0.5	64	0.49	66	0.5	65	0.5	65	0.5	66	0.5	65	0.5	65	0.5
Asp	GAU(D)	751	1.59	753	1.59	751	1.59	758	1.59	751	1.59	752	1.59	753	1.59	751	1.59
	GAC(D)	196	0.41	196	0.41	195	0.41	194	0.41	196	0.41	195	0.41	196	0.41	196	0.41
Glu	GAA(E)	883	1.46	883	1.46	881	1.45	885	1.46	884	1.46	882	1.46	882	1.46	881	1.45
	GAG(E)	328	0.54	328	0.54	330	0.55	331	0.54	328	0.54	330	0.54	328	0.54	330	0.55
Phe	UUU(F)	709	1.18	709	1.18	708	1.17	714	1.18	709	1.18	708	1.17	710	1.18	708	1.18
	UUC(F)	497	0.82	496	0.82	498	0.83	498	0.82	497	0.82	499	0.83	497	0.82	497	0.82
Gly	GGU(G)	543	1.34	543	1.34	543	1.34	546	1.35	543	1.34	542	1.34	543	1.34	543	1.34
	GGC(G)	155	0.38	156	0.39	155	0.38	156	0.38	155	0.38	155	0.38	155	0.38	155	0.38
	GGA(G)	649	1.61	648	1.6	649	1.61	656	1.62	650	1.61	648	1.61	650	1.61	649	1.61
	GGG(G)	268	0.66	268	0.66	269	0.67	265	0.65	267	0.66	269	0.67	267	0.66	268	0.66
His	CAU(H)	429	1.5	428	1.5	429	1.5	430	1.5	430	1.5	429	1.5	430	1.5	428	1.5
	CAC(H)	143	0.5	143	0.5	142	0.5	144	0.5	142	0.5	143	0.5	143	0.5	144	0.5
Ile	AUU(I)	903	1.41	902	1.42	903	1.42	914	1.42	903	1.42	902	1.42	903	1.42	903	1.42
	AUC(I)	437	0.68	436	0.68	434	0.68	441	0.69	433	0.68	436	0.68	437	0.69	436	0.68
	AUA(I)	575	0.9	573	0.9	576	0.9	572	0.89	576	0.9	574	0.9	573	0.9	575	0.9
Lys	AAA(K)	794	1.46	792	1.46	793	1.46	804	1.46	793	1.46	793	1.46	793	1.46	791	1.46
	AAG(K)	290	0.54	293	0.54	291	0.54	296	0.54	293	0.54	293	0.54	293	0.54	295	0.54
Leu	UUA(L)	654	1.7	654	1.69	653	1.69	661	1.7	654	1.7	653	1.69	654	1.7	656	1.7
	UUG(L)	504	1.31	506	1.31	505	1.31	504	1.3	503	1.3	505	1.31	504	1.31	503	1.3
	CUU(L)	466	1.21	467	1.21	468	1.21	471	1.21	468	1.21	468	1.21	467	1.21	468	1.21
	CUC(L)	161	0.42	161	0.42	160	0.41	164	0.42	161	0.42	161	0.42	160	0.41	161	0.42
	CUA(L)	348	0.9	348	0.9	348	0.9	346	0.89	348	0.9	348	0.9	349	0.9	348	0.9
	CUG(L)	181	0.47	181	0.47	180	0.47	182	0.47	180	0.47	181	0.47	180	0.47	182	0.47
Met	AUG(M)	541	1	542	1	543	1	545	1	542	1	542	1	542	1	541	1
Asn	AAU(N)	803	1.55	800	1.54	802	1.54	805	1.54	800	1.54	799	1.54	801	1.54	801	1.54
	AAC(N)	236	0.45	237	0.46	238	0.46	240	0.46	236	0.46	238	0.46	236	0.46	236	0.46
Pro	CCU(P)	362	1.49	360	1.48	361	1.49	364	1.49	360	1.48	361	1.49	361	1.49	361	1.49
	CCC(P)	212	0.87	213	0.88	212	0.87	213	0.87	212	0.87	212	0.87	212	0.87	212	0.87
	CCA(P)	287	1.18	288	1.19	288	1.19	289	1.18	288	1.19	287	1.18	288	1.19	288	1.19
	CCG(P)	111	0.46	110	0.45	111	0.46	114	0.47	111	0.46	111	0.46	111	0.46	111	0.46
Gln	CAA(Q)	579	1.47	580	1.47	580	1.47	584	1.47	580	1.47	581	1.47	580	1.47	579	1.47
	CAG(Q)	211	0.53	209	0.53	210	0.53	211	0.53	210	0.53	209	0.53	210	0.53	210	0.53
Arg	CGU(R)	320	1.38	321	1.39	321	1.39	324	1.39	320	1.39	321	1.39	321	1.39	321	1.39
	CGC(R)	77	0.33	76	0.33	75	0.32	76	0.33	76	0.33	75	0.32	75	0.32	76	0.33
	CGA(R)	318	1.38	319	1.38	318	1.38	322	1.38	318	1.38	318	1.38	318	1.38	319	1.38
	CGG(R)	103	0.45	103	0.45	103	0.45	103	0.44	103	0.45	103	0.45	103	0.45	103	0.45
	AGA(R)	417	1.8	418	1.81	418	1.81	423	1.81	418	1.81	418	1.81	417	1.81	418	1.81
	AGG(R)	152	0.66	151	0.65	150	0.65	154	0.66	150	0.65	151	0.65	151	0.65	151	0.65
Ser	UCU(S)	477	1.63	476	1.63	476	1.63	480	1.63	478	1.64	476	1.63	476	1.63	476	1.63
	UCC(S)	294	1.01	294	1.01	294	1.01	299	1.02	294	1.01	296	1.02	294	1.01	294	1.01
	UCA(S)	374	1.28	372	1.28	371	1.27	366	1.25	371	1.27	371	1.27	372	1.28	371	1.27
	UCG(S)	167	0.57	166	0.57	168	0.58	177	0.6	168	0.58	167	0.57	168	0.58	168	0.58
	AGU(S)	349	1.2	349	1.2	349	1.2	350	1.19	349	1.2	349	1.2	349	1.2	349	1.2
	AGC(S)	90	0.31	90	0.31	90	0.31	90	0.31	91	0.31	90	0.31	90	0.31	90	0.31
Thr	ACU(T)	456	1.55	460	1.56	458	1.55	463	1.56	459	1.55	459	1.55	459	1.55	459	1.55
	ACC(T)	238	0.81	237	0.8	238	0.81	240	0.81	238	0.81	237	0.8	238	0.81	238	0.81
	ACA(T)	357	1.21	359	1.21	359	1.21	357	1.21	359	1.21	360	1.22	359	1.21	358	1.21
	ACG(T)	127	0.43	127	0.43	127	0.43	125	0.42	126	0.43	126	0.43	126	0.43	127	0.43
Val	GUU(V)	453	1.39	453	1.39	453	1.39	452	1.39	451	1.39	451	1.39	452	1.39	451	1.39
	GUC(V)	172	0.53	171	0.53	170	0.52	173	0.53	173	0.53	172	0.53	174	0.53	172	0.53
	GUA(V)	468	1.44	470	1.44	468	1.44	468	1.44	468	1.44	468	1.44	467	1.44	467	1.44
	GUG(V)	208	0.64	208	0.64	208	0.64	208	0.64	208	0.64	208	0.64	208	0.64	208	0.64
Trp	UGG(W)	411	1	410	1	410	1	410	1	410	1	410	1	410	1	410	1
Tyr	UAU(Y)	648	1.57	647	1.57	647	1.57	646	1.57	648	1.57	647	1.57	647	1.57	647	1.57
	UAC(Y)	176	0.43	178	0.43	176	0.43	175	0.43	176	0.43	175	0.43	176	0.43	177	0.43
End	UAA(*)	33	1.27	33	1.27	33	1.27	32	1.23	33	1.27	33	1.27	33	1.27	33	1.27
	UAG(*)	22	0.85	22	0.85	22	0.85	23	0.88	22	0.85	22	0.85	22	0.85	22	0.85
	UGA(*)	23	0.88	23	0.88	23	0.88	23	0.88	23	0.88	23	0.88	23	0.88	23	0.88
