# Supplementary material for: Comparative Analysis of the Chloroplast Genomes of Eight Species of the Genus Lirianthe Spach with Its Generic Delimitation Implications
Source: Int J Mol Sci. 2024 Mar 20;25(6):3506. doi: 10.3390/ijms25063506 (PMC10970879; doi:10.3390/ijms25063506)
Supplement: Supplementary file 1 [file ijms-25-03506-s001.zip › Table S4. The names of 44 species used in this study and their accession numbers of chloroplast genome sequence in GenBank.xlsx]

## Sheet: A
Table S3. The names of 44 species used in this study and their accession numbers of chloroplast genome sequence in GenBank
Species	Accession Number	Remark
Liriodendron tulipifera Linnaeus	DQ899947
Kmeria septentrionalis Dandy	HM775382
Yulania denudata (Desrousseaux) D. L. Fu	JN227740
Magnolia grandiflora Linnaeus	JN867584
Yulania acuminata var. acuminata (Linnaeus) D. L. Fu	JX280391
Aromadendron cathcartii (J. D. Hooker & Thomson) Sima & S. G. Lu	JX280392
Metamagnolia dealbata (Zuccarini) Sima & S. G. Lu	JX280393
Paramagnolia fraseri var. pyramidata (Bartram) Sima & S. G. Lu	JX280395
Pachylarnax sinica (Y. W. Law) N. H. Xia & C. Y. Wu	JX280400
Pachylarnax yunnanensis (Hu) Sima & S. G. Lu	KF753638
Houpoea tripetala (Linnaeus) Sima, S. G. Lu, N. H. Xia & C. Y. Wu	KJ408574
Liriodendron chinense (Hemsley) Sargent	KU170538
Yulania biondii (Pampanini) D. L. Fu	KY085894
Oyama sieboldii (K. Koch) N. H. Xia & C. Y. Wu	MH544144
Oyama wilsonii (Finet & Gagnep.) N.H.Xia & C.Y.Wu	MN326013
Lirianthe championii (Bentham) N. H. Xia & C. Y. Wu	MN990574
Lirianthe shangsiensis (Y. W. Law, R. Z. Zhou & H. F. Chen) Sima & Hong Yu	MN990575
Lirianthe siamensis (Dandy) Sima & Hong Yu	MN990592
Talauma dodecapetala (Lamarck) Urban	MN990598
Paramagnolia fraseri var. fraseri (Walter) Sima & S. G. Lu	MN990599
Metamagnolia macrophylla (Michaux) Sima & S. G. Lu	MN990601
Dugandiodendron splendens (Urban) Sima & S.G.Lu	MN990605
Magnolia virginiana Linnaeus	MN990608
Lirianthe albosericea (Chun & C. H. Tsoong) N. H. Xia & C. Y. Wu	MN990620
Lirianthe bidoupensis (Q. N. Vu) Sima & Hong Yu	MN990624
Dugandiodendron lenticellatum Lozano	MN990629
Aromadendron elegans Blume	MN990630
Talauma dixonii Little	MN990633
Lirianthe coco (Loureiro) N. H. Xia & C. Y. Wu	MT225530
Michelia champaca var. champaca Linnaeus	MT269873
Lirianthe hodgsonii (J. D. Hooker & Thomson) Sima & S. G. Lu	MT560391
Manglietia yunnanensis Hu	MT654128
Lirianthe confusa Sima & W. N. Sima	MT654129	newly described species
Michelia figo (Loureiro) Sprengel	MT654131
Lirianthe delavayi (Franchet) N. H. Xia & C. Y. Wu	MT654132
Manglietia hookeri Cubitt & W. W. Smith	MT654133
Lirianthe odoratissima (Y. W. Law & R. Z. Zhou) N. H. Xia & C. Y. Wu	MT654135
Lirianthe liliifera (Linnaeus) Sima & S. G. Lu	MT682771
Kmeria duperreana (Pierre) Dandy	MT682809
Lirianthe pterocarpa (Roxburgh) Sima & S. G. Lu	MT682824
Houpoea officinalis (Rehder & E. H. Wilson) N. H. Xia & C. Y. Wu	NC020316
Lirianthe phanerophlebia (B. L. Chen) Sima	OR680845
Lirianthe brevisericea Sima & Hong Yu	OR680846	newly described species
Lirianthe henryi (Dunn) N. H. Xia & C. Y. Wu	OR680847
